# Supplementary material for: Construction of a dairy microbial genome catalog opens new perspectives for the metagenomic analysis of dairy fermented products
Source: BMC Genomics. 2014 Dec 13;15(1):1101. doi: 10.1186/1471-2164-15-1101 (PMC4320590; doi:10.1186/1471-2164-15-1101)
Supplement: Supplementary file 1 — Additional file 1: Table S1: Origin and taxonomy of the bacterial isolates. (XLSX 96 KB) [file 12864_2014_6903_MOESM1_ESM.xlsx]

## Sheet: 142_dairy_genomes
Strain	Type Strain	Taxonomy ID	Source	Country	Year	Phylum	Class	Order	Family	Collection name	Submitted in NCBI	Bioproject ID	Cultivation media	Incubation conditions	sequences of the 16s rRNA genes	sequences of the rpoB genes	Taxid corrigé
Acinetobacter genospecies 3 PCAiE6.10		48296	Raw cow milk	France	2007	Proteobacteria	Gammaproteobacteria	Pseudomonadales	Moraxellaceae	INRA-URF	Yes	PRJEB335	BHI	28°C, aerobic		GGGCCATCTGCCAAGATATCACCGCGAGCAACTTTGTCGCCCAAATTCACGATAATATTT TGGTTGATACAAGTGTTCTGGTTAGAACGCGTATATTTAATGAGGTTGTAGATATCTACA CCTGCCTCACCAGCGATCATTTCATCTTCGTTTACACGAATAACGATACGAGAAGCATCT ACGTATTCAATTGCACCACCACGGTTTGCGATTACACACACACCTGAGTCACGTGCAACG TTCGCTTCCATACCTGTACCTACAAGCGGTTTATCCGCACGTAGAGTAGGAACTGCCTGA CGTTGCATGTTTGAACCCATAAGTGCACGGTTCGCGTCATCGTGTTCAAGGAACGGAATA AGTGATGCAGCAACAGATACGACCTGCTGAGCA…
Acinetobacter johnsonii 3M05		40214	Soft smear-ripened cheese	France	2002	Proteobacteria	Gammaproteobacteria	Pseudomonadales	Moraxellaceae	LMILA	Yes	PRJEB262	BHI	28°C, aerobic	TTGCGCTCGTTGCGGGACTTAACCCCAACATCTCCAAGACCCGAGCTGACGGACAGCCAT GCAGCACCCTGTATGTAAGTTCCCGAAGGCACCAATCCATCTCTGGAAAGTTCTTACTAT GTCAAGACCAGGTAAGGTTCTTCGCGTTGCATCGAATTAAACCACATGCTCCACCGCTTG TGCGGGCCCCCGTCAATTCATTTGAGTTTTAGTCTTGCGACCGTACTCCCCAGGCGGTCT ACTTATCGCGTTAGCTGCGCCACTAAAGCCTCAAAGGCCCCAACGGCTAGTAGACATCGT TTACGGCATGGACTACCAGGGTATCTAATCCTGTTTGCTCCCCATGCTTTCGTACCTCAG CGTCAGTATTAGGCCAGATGGCTGCCTTCGCCA…
Advenella kashmirensis 3T5F		302406	Soft smear-ripened cheese	France	2002	Proteobacteria	Gammaproteobacteria	Pseudomonadales	Moraxellaceae	INRA-GMPA	Yes	PRJEB264	BHI	28°C, aerobic	GAGTTTGATCATGGCTCAGATTGAACGCTAGCGGGATGCCTTACACATGCAAGTCGAACGGCAGCGGGAAAGTAGCTTGCTACTTTTGCCGGCGAGTGGCGAACGGGTGAGTAATGTATCGGAACGTGCCCAGTAGCGGGGGATAACTACGCGAAAGCGTGGCTAATACCGCATACGCCCTACGGGGGAAAGGGGGGGATCTTAGGACCTCTCACTATTGGAGCGGCCGATATCGGATTAGCTAGTTGGTGGGGTAAAGGCCTACCAAGGCGACGATCCGTAGCTGGTTTGAGAGGACGACCAGCCACACTGGGACTGAGACACGGCCCAGACTCCTACGGGAGGCAGCAGTGGGGAATTTTGGACAATGGGGGAAACCCTGATCCAGCCATCCCGCGT…	GAGTTTGATCATGGCTCAGATTGAACGCTAGCGGGATGCCTTACACATGCAAGTCGAACGGCAGCGGGAAAGTAGCTTGCTACTTTTGCCGGCGAGTGGCGAACGGGTGAGTAATGTATCGGAACGTGCCCAGTAGCGGGGGATAACTACGCGAAAGCGTGGCTAATACCGCATACGCCCTACGGGGGAAAGGGGGGGATCTTAGGACCTCTCACTATTGGAGCGGCCGATATCGGATTAGCTAGTTGGTGGGGTAAAGGCCTACCAAGGCGACGATCCGTAGCTGGTTTGAGAGGACGACCAGCCACACTGGGACTGAGACACGGCCCAGACTCCTACGGGAGGCAGCAGTGGGGAATTTTGGACAATGGGGGAAACCCTGATCCAGCCATCCCGCGT…
Aerococcus viridans TL327A		1377	Uncooked semi-hard cheese with cow milk	France	2007	Firmicutes	Bacilli	Lactobacillales	Aerococcaceae	INRA-URF	No		MRS	30°C, partial anaerobic	ACAGATGAAGTGCTTGCACTTCTGACGTTAGCGGCGAACGGGTGAGTAACACGTAAGGAA TCTACCTATAAGCGGGGGATAACATTCGGAAACGGGTGCTAATACCGCATAATATCTTCT TCCGCATGGAAGAAGATTGAAAGACGGCTCTGCTGTCACTTATAGATGACCTTGCGGTGC ATTAGTTAGTTGGTGGGGTAACGGCCTACCAAGACGATGATGCATAGCCGACCTGAGAGG GTGATCGGCCACATTGGGACTGAGACACGGCCCAAACTCCTACGGGAGGCAGCAGTAGGG AATCTTCCGCAATGGGCGAAAGCCTGACGGAGCAATGCCGCGTGAGTGAAGAAGGCCTTC GGGTCGTAAAACTCTGTTATAAGAGAAGAACAA…
Agrococcus casei LMG22410		343512	Soft smear-ripened cheese with thermised milk	France	2002	Actinobacteria	Actinobacteria	Actinomycetales	Microbacteriaceae	BCCM / LMG	Yes	PRJEB311	BHI	28°C, aerobic	CCACCTGTATACGAGTGTCCAAAGAGTTCTGCATTTCTGCAGCGTTCTCGTATATGTCAA GCCTTGGTAAGGTTCTTCGCGTTGCATCGAATTAATCCGCATGCTCCGCCGCTTGTGCGG GCCCCCGTCAATTCCTTTGAGTTTTAGCCTTGCGGCCGTACTCCCCAGGCGGGGAACTTA ATGCGTTAGCTACGACACGGACACCGTGGAATGGTCCCCACATCTAGTTCCCAACGTTTA CGGCATGGACTACCAGGGTATCTAAGCCTGTTTGCTCCCCATGCTTTCGCTCCTCAGCGT CAGTAACGGCCCAGAGATCTGCCTTCGCCATCGGTGTTCCTCCTGATATCTGCGCATTCC ACCGCTACACCAGGAATTCCAATCTCCCCTACC…
Alcaligenes faecalis 2L10		511	Soft smear-ripened cheese	France	2002	Proteobacteria	Betaproteobacteria	Burkholderiales	Alcaligenaceae	LMILA	Yes	PRJEB250	BHI	28°C, aerobic	TAGAGTTTTATCATGGCTCAGATTGAACGCTAGCGGGATGCTTTACACATGCAAGTCGAACGGCAGCACGAGAGAGCTTG CTCTCTTGGTGGCGAGTGGCGGACGGGTGAGTAATATATCGGAACGTGCCCAGTAGCGGGGGATAACTACTCGAAAGAGT GGCTAATACCGCATACGCCCTACGGGGGAAAGGGGGGGATTCTTCGGAACCTCTCACTATTGGAGCGGCCGATATCGGAT TAGCTAGTTGGTGGGGTAAAGGCTCACCAAGGCAACGATCCGTAGCTGGTTTGAGAGGACGACCAGCCACACTGGGACTG AGACACGGCCCAGACTCCTACGGGAGGCAGCAGTGGGGAATTTTGGACAATGGGGGAAACCCTGATCCAGCCATC…	ATAAAGGCGATCAGCATGTTCTGACCCAGAGCCAATTCGCCCAGGTCAGTCGATGCACCG TCAGCCAGCACGTCACCACGAGCCACGATATCGCCACGTTTGACGATAGGACGCTGGTTG ATGTTGGTGTTCTGGTTGGAACGGGTGTACTTGGTCATGTTGTAGATATCTACACCGACC TCGCCAGCCACGTTCTCGTCATCGTGCACGCGAATAACCACGCGCTGTGCGTCAACGTCT ACCACCACACCGCCACGACGGGCTTGTACGGTCGTACCCGAGTCAACAGCAACAGTACGT TCAATACCGGTACCGACCAAAGGCTTCTCAGGGCGCAGGCAAGGAACCGCCTGGCGCTGC ATGTTGGCGCCCATCAGTGCTCGGTTGGCGTCA…
Alcaligenes sp. 2L29		507	Soft smear-ripened cheese	France	NA	Proteobacteria	Betaproteobacteria	Burkholderiales	Alcaligenaceae	LMILA	Yes	PRJEB251	BHI	28°C, aerobic	GATTCCAGACATGTCAAGGGTAGGTAAGGTTTTTCGCGTTGCATGGAATTAATCCACATC ATCCACCGCTTGTGCGGGTCCCCGTCAATTCCTTTGAGTTTTAATCTTGCGACCGTACTC CCCAGGCGGTCAACTTCACGCGTTAGCTGCGCTACTAAGGCCTAACGGCCCCAACAGCTA GTTGACATCGTTTAGGGCGTGGACTACCAGGGTATCTAATCCTGTTTGCTCCCCACGCTT TCGTGTCTGAGCGTCAGTATTATCCCAGGGGGCTGCCTTCGCCATCGGTATTCCTCCACA TATCTACGCATTTCACTGCTACACGTGGAATTCTACCCCCCTCTGACATACTCTAGCTCG GCAGTTAAAAATGCAGTTCCAAGGTTAAGCCCT…
Alkalibacterium kapii FAM208 38		426704	Surface of pressed cheese	Switzerland	NA	Firmicutes	Bacilli	Lactobacillales	Carnobacteriaceae	ALP	Yes	PRJEB304	TSYBG	30°C, anaerobic	GAGGATTGGAAGTCATCCCCGGCTTTCTTCCGGTTTATCACCGGCAGTCTTGGTTAGAGT GCCCAATTAAATGCTGGCAACTAACAATAAGGGTTGCGTTCGTTACGGGACTTAACCCAA CATCTCACGACACGAGCTGACGACAACCATGCACCACCTGTCACTCTGTCCCCGAAGGGA AAGCCCAATTTCTTGGGTGGTCAGAGGATGTCAAGATCTGGTAAGGTTCTTCGCGTTGCT TCGAATTAAACCACATGCTCCACCGCTTGTGCGGGTCCCCGTCAATTCCTTTGAGTTTCA GCCTTGCGGCCGTACTCCCCAGGCGGAGTGCTTAATGCGTTAGCTCCAGCACTGAAGGGC GGAAACCCTCCAACACTTAGCACTCATCGTTTA…
Arthrobacter arilaitensis 3M03		256701	Soft smear-ripened cheese	France	2002	Actinobacteria	Actinobacteria	Actinomycetales	Micrococcaceae	LMILA	Yes	PRJEB261	BHI	28°C, aerobic	TGGCACATGTCAAGCCTTGGTAAGGTTCTTCGCGTTGCATCGAATTAATCCGCATGCTCC GCCGCTTGTGCGGGCCCCCGTCAATTCCTTTGAGTTTTAGCCTTGCGGCCGTACTCCCCA GGCGGGGCACTTAATGCGTTAGCTACGGCGCGGAAAACGTGGAATGTCCCCCACACCTAG TGCCCAACGTTTACGGCATGGACTACCAGGGTATCTAATCCTGTTCGCTCCCCATGCTTT CGCTCCTCAGCGTCAGTAAATGCCCAGAGACCTGCCTTCGCCATCGGTGTTCCTCCTGAT ATCTGCGCATTTCACCGCTACACCAGGAATTCCAGTCTCCCCTACATCACTCTAGTCTGC CCGTACCCACCGCAGATCCGAGGTTGAGCCTCG…
Arthrobacter arilaitensis GMPA29		1663	Soft smear-ripened cheese with pasteurised milk	France	2002	Actinobacteria	Actinobacteria	Actinomycetales	Micrococcaceae	INRA-GMPA	Yes	PRJEB354	BHI	28°C, aerobic	CTTCGCCATCGGTGTTCCTCCTGATATCTGCGCATTTCACCGCTACACCAGGAATTCCAG TCTCCCCTACATCACTCTAGTCTGCCCGTACCCACCGCAGATCCGAGGTTGAGCCTCGGA CTTTCACGGCAGACGCGACAAACCGCCTACGAGCTCTTTACGCCCAATAAATCCGGATAA CGCTTGCGCCCTACGTATTACCGCGGCTGCTGGCACGTAGTTAGCCGGCGCTTCTTCTGC AGGTACCGTCACTTTCGCTTCTTCCCTACTGAAAGAGGTTTACAACCCGAAGGCCGTCAT CCCTCACGCGGCGTCGCTGCATCAGGCTTTCGCCCATTGTGCAATATTCCCCACTGCTGC CTCCCGTAGGAGTCTGGGCCGTGTCTCAGTCCC…
Arthrobacter arilaitensis Re117	Yes	256701	Smeared slightly pressed cheese	France	NA	Actinobacteria	Actinobacteria	Actinomycetales	Micrococcaceae	INRA-CIRM-BIA	Yes	PRJEB351	BHI	28°C, aerobic	GGAGAGTTTGATCCTGGCTCAGGATGAACGCTGGCGGCGTGCTTAACACATGCAAGTCGA ACGATGAAGCCCAGCTTGCTGGGTGGATTAGTGGCGAACGGGTGAGTAACACGTGAGTAA CCTGCCCCCGACTCTGGGATAAGCCCGGGAAACTGGGTCTAATACCGGATATTACCTCTT GCCGCATGGCAGGTGGTGGAAAGATTTATCGGTGGGGGATGGACTCGCGGCCTATCAGCT TGTTGGTGAGGTAATGGCTCACCAAGGCGACGACGGGTAGCCGGCCTGAGAGGGTGACCG GCCACACTGGGACTGAGACACGGCCCAGACTCCTACGGGAGGCAGCAGTGGGGAATATTG CACAATGGGCGAAAGCCTGATGCAGCGACGCCG…
Arthrobacter bergerei Ca106	Yes	256702	Mould-ripened soft cheese	France	NA	Actinobacteria	Actinobacteria	Actinomycetales	Micrococcaceae	INRA-CIRM-BIA	Yes	PRJEB277	BHI	28°C, aerobic	AACATCTCACGACACGAGCTGACGACAACCATGCACCACCTGTGAACCAGCCCCGAAGGG AAACCCCATCTCTGAGGCGGTCTGGAACATGTCAAGCCTTGGTAAGGTTCTTCGCGTTGC ATCGAATTAATCCGCATGCTCCGCCGCTTGTGCGGGCCCCCGTCAATTCCTTTGAGTTTT AGCCTTGCGGCCGTACTCCCCAGGCGGGGCACTTAATGCGTTAGCTACGGCGCGGAAAAC GTGGAATGTTCCCCACACCTAGTGCCCAACGTTTACGGCATGGACTACCAGGGTATCTAA TCCTGTTCGCTCCCCATGCTTTCGCTCCTCAGCGTCAGTAGATGCCCAGAGACCTGCCTT CGCCATCGGTGTTCCTCCTGATATCTGCGCATT…
Bacillus altitudinis 263		293387	Mould-ripened soft cheese	France	NA	Firmicutes	Bacilli	Bacillales	Bacillaceae	INRA-GMPA	Yes	PRJEB231	TCS	30°C, aerobic	GAATTAAACCACATGCTCCACCGCTTGTGCGGGCCCCCGTCAATTCCTTTGAGTTTCAGT CTTGCGACCGTACTCCCCAGGCGGAGTGCTTAATGCGTTAGCTGCAGCACTAAGGGGCGG AAACCCCCTAACACTTAGCACTCATCGTTTACGGCGTGGACTACCAGGGTATCTAATCCT GTTCGCTCCCCACGCTTTCGCTCCTCAGCGTCAGTTACAGACCAGAGAGTCGCCTTCGCC ACTGGTGTTCCTCCACATCTCTACGCATTTCACCGCTACACGTGGAATTCCACTCTCCTC TTCTGCACTCAAGTTTCCCAGTTTCCAATGACCCTCCCCGGTTGAGCCGGGGGCTTTCAC ATCAGACTTAAGAAACCGCCTGCGAGCCCTTTA…
Bacillus fordii CIP 108821		254759	Raw milk	unknown	NA	Firmicutes	Bacilli	Bacillales	Bacillaceae	CIP	Yes	PRJEB285	TCS	30°C, aerobic	TTAACAGCTTAGCAATTCATCGTTTAACGGCGTGGACTACCAAGGGTATCTAATCCTGTT CGGTACCCACGCTTTCGCGCCTCAGCGTCAGTTACAGACCAGAGAGCCGCCTTCGCCACT GGTGTTCCTCCACATCTCTACGCATTTCACCGCTACACGTGGAATTCCGCTCTCCTCTTC TGCACTCAAGCCTCCCAGTTTCCAATGACCCTCCACGGTTGAGCCGTGGGCTTTCACATC AGACTTAAGAAGCCGCCTGCGCGCGCTTTACGCCCAATAATTCCGGACAACGCTTGCCAC CTACGTATTACCGCGGCTGCTGGCACGTAGTTAGCCGTGGCTTTCTGGTCAGGTACCGTC ATGGCACCGTCAGTTAAACGATGCTTGTTCTTC…
Bacillus galactosidilyticus CIP 108417		217031	Raw milk after heat-treatment (10 min at 80 °C)	Belgium	NA	Firmicutes	Bacilli	Bacillales	Bacillaceae	CIP	Yes	PRJEB284	TCS	30°C, aerobic	CATCCCCACGCTTCTTTCGGGTTTGTCACCCGGCAGTCAAATTAGAGTGCCCCACTTAAT TGGTGGCAATTAATTTCAAGGGGTTGCGCTTGGTGGCGGGACTTAACCCAACATCTCACG ACACGAGCTGACGACAACCATGCACCACCTGTCACTTATGTCCCCGAAGGGAACTCCCTA TCTCTAGGGCAGGCATAAGGATGTCAAGACCTGGTAAGGTTCTTCGCGTTGCTTCGAATT AAACCACATGCTCCACCGCTTGTGCGGGCCCCCGTCAATTCCTTTGAGTTTCAGCCTTGC GGCCGTACTCCCCAGGCGGAGTGCTTAATGCGTTTGCTGCAGCACTAAAGGGCGGAAACC CTCTAACACTTAGCACTCATCGTTTACGGCGTG…
Bacillus pumilus M21		1408	Cow milk	France	2001	Firmicutes	Bacilli	Bacillales	Bacillaceae	INRA-URF	Yes	PRJEB319	TCS	30°C, aerobic	GGAGCTTGCTCCCGGATGTTAGCGGCGGACGGGTGAGTAACACGTGGGTAACCTGCCTGT AAGACTGGGATAACTCCGGGAAACCGGAGCTAATACCGGATAGTTCCTTGAACCGCATGG TTCAAGGATGAAAGACGGTTTCGGCTGTCACTTACAGATGGACCCGCGGCGCATTAGCTA GTTGGTGGGGTAATGGCTCACCAAGGCGACGATGCGTAGCCGACCTGAGAGGGTGATCGG CCACACTGGGACTGAGACACGGCCCAGACTCCTACGGGAGGCAGCAGTAGGGAATCTTCC GCAATGGACGAAAGTCTGACGGAGCAACGCCGCGTGAGTGATGAAGGTTTTCGGATCGTA AAGCTCTGTTGTTAGGGAAGAACAAGTGCGAGA…
Bavariicoccus seileri ws4188	Yes	549685	Soft smear-ripened cheese	Germany, Bavaria	NA	Firmicutes	Bacilli	Lactobacillales	Enterococcaceae	ZIEL	Yes	PRJEB359	BHI	28°C, aerobic	CATGGTGGATTTGAAGTTCATCCCCCACCTTCCTTCGGGTTTGTCAACGGCCAGTATCAA TTAGAGTGCCCAAACTAAATGGTTGGCAATTAATGATAAAGGTTGCGGTCGTTGCGGGAC TTAACCCAACATTTCACGACACGAGCTGACGACAAACATGCACCACCTGTCACTTTGCCC CGAAAGGGGAAGCTCTATCTCTAGAGTGGTCAAAAGGATGTCAAGACTTGGTAAGGTTCT TCGCGTTGCTTCGAATTAAACCACATGCTCCACCGCTTGTGCGGGTCCCCGTCAATTCCT TTGAGTTTCAACCTTGCGGTCGTACTCCCCAGGCGGAGTGCTTAATGCGTTAACTGCAGC ACTGAAGGGCGGAAACCCTCCAACACTTAGCAC…
Brachybacterium alimentarium CNRZ925	Yes	47845	Cooked hard cheese	France	1992	Actinobacteria	Actinobacteria	Actinomycetales	Dermabacteraceae	INRA-URF	Yes	PRJEB293	BHI	28°C, aerobic	AGAGTTTGATNNTGGCTCAGGACGAACGCTGGCGGCGTGCTTAACACATGCAAGTCGAACGATGACGACC GAGCTTGCTCGGTCTGATTAGTGGCGAACGGGTGAGTAACACGTGAGTAACCTGCCCCCCACTTCGGGAT AACTTCGAGAAATCGTGGCTAATACCGGATATGAACTTCCGCCGCATGGTGGTTGTTGGAAAGTTTTTCG GTGGGGGATGGACTCGCGGCCTATCAGTTTGTTGGTGAGGTAATGGCTCACCAAGACGATGACGGGTAGC CGGCCTGAGAGGGCGACCGGCCACACTGGGACTGAGACACGGCCCAGACTCCTACGGGAGGCAGCAGTGG GGAATATTGCACAATGGGCGAAAGCCTGATGCAGCGACGCCGCG…
Brachybacterium nesterenkovii CIP 104813	Yes	47847	Milk product	Ukraine	1984	Actinobacteria	Actinobacteria	Actinomycetales	Dermabacteraceae	CIP	No		BHI	28°C, aerobic	TGGCAACCATGGAAACGAGGGTTTGCGCTTCGTTGCGGGGACTTAACCCCAACATCTTAA GGACACGAGGTTGACGACAAACCATGCAACACCTTGTGCAACAGTCCGGAAGAAGACCCC ATCTTCTGGGGGCTGTCCCGGTGCATGTCAAGCCTTGGTAAGGTTCTTCGCGTTGCATCG AATTAATCCGCATGCTCCGCCGCTTGTGCGGGCCCCCGTCAATTCCTTTGAGTTTTAGCC TTGCGGCCGTACTCCCCAGGCGGGGCACTTAATGCGTTAGCTACGGCGCGGAGAACGTGG AATGTCCCCCACACCTAGTGCCCAACGTTTACGGCATGGACTACCAGGGTATCTAATCCT GTTCGCTCCCCATGCTTTCGCTTCTCAGTGTCA…
Brachybacterium paraconglomeratum CRBM39		173362	Goat milk	France	2005	Actinobacteria	Actinobacteria	Actinomycetales	Dermabacteraceae	INRA-URF	No		BHI	28°C, aerobic	GACGGTGGTGCTTGCACCGCCTGATTAGTGGCGAACGGGTGAGTAACACGTGAGTAACCT GCCCTCCACTTCGGGATAACCTCGGGAAATCGTGGCTAATACCGGATATGAGCACTCATC GCATGGTGGGTGTTGGAAAGATTTATCGGTGGGGGATGGACTCGCGGCCTATCAGTTTGT TGGTGAGGTGATGGCTCACCAAGACGATGACGGGTAGCCGGCCTGAGAGGGCGACCGGCC ACACTGGGACTGAGACACGGCCCAGACTCCTACGGGAGGCAGCAGTGGGGAATATTGCAC AATGGGCGAAAGCCTGATGCAGCGACGCCGCGTGGGGGATGACGGCCTTCGGGTTGTAAA CCCCTTTCAGTAGGGAAGAAGCGAGAGTGACGG…
Brachybacterium tyrofermentans CNRZ926	Yes	47848	Cooked hard cheese	France	1992	Actinobacteria	Actinobacteria	Actinomycetales	Dermabacteraceae	INRA-CIRM-BIA	No		BHI	28°C, aerobic	ATCCCACCTTAGACAGCTCCCTCACGAGGATGGGCCACTGGCTTCGGGTGTTACCGACTT TCGTGACTTGACGGGCGGTGTGTACAAGGCCCGGGAACGTATTCACCGCAGCGTTGCTGA TCTGCGATTACTAGCGACTCCGACTTCATGGGGTCGAGTTGCAGACCCCAATCCGAACTG AGGCCGGCTTTTTGGGATTCGCTCCACCTCACAGTTTCGCAACCCATTGTACCGACCATT GTAGCATGCTTGAAGCCCAAGACATAAGGGGCATGATGATTTGACGTCGTCCCCACCTTC CTCCGAGTTGACCCCGGCAGTCTCCTATGAGTCCCCGCCATAACGCGCTGGCAACATAGA ACGAGGGTTGCGCTCGTTGCGGGACTTAACCCA…
Brevibacillus parabrevis CIP 110335		54914	Hard cheese	Canada	1940	Firmicutes	Bacilli	Bacillales	Paenibacillaceae	CIP	Yes	PRJEB288	TCS	30°C, aerobic	AGCCCAGGTCATAAGGGGCATGATGATTTGACGTCATCCCCGCCTTTCCTCCGTCTTGTC GACGGCAGTCTTTTTAGAGTGCCCAACTGAATGCTGGCAACTAAAGATAAGGGTTGCGCT CGTTGCGGGACTTAACCCAACATCTCACGACACGAGCTGACGACAACCATGCACCACCTG TCACCGCTGCCCCGAAGGGAAGCTCTGTCTCCAGAGCGGTCAGCGGGATGTCAAGACCTG GTAAGGTTCTTCGCGTTGCTTCGAATTAAACCACATGCTCCACCGCTTGTGCGGGCCCCC GTCAATTCCTTTGAGTTTCACTCTTGCGAGCGTACTCCCCAGGCGGAGTGCTTATTGCGT TAGCTGCGGCACTGAGGGTATTGAAACCCCCAA…
Brevibacterium antiquum CNRZ918		234835	Hard cheese	France	NA	Actinobacteria	Actinobacteria	Actinomycetales	Brevibacteriaceae	INRA-CIRM-BIA	Yes	PRJEB292	BHI	28°C, aerobic	GTCGACAGAGTTTGATCCTGGCTCAGGACGAACGCTGGCTGCGTGCTTAACACATGCAAGTCGAACGCTG AAGCCTGGTGCTTGCACCGGGTGGATGAGTGGCGAACGGGTGAGTAACACGTGAGTAACCTGCCCCCGAC TTCGGGATAAGCCCGGGAAACTGGGTCTAATACCGGATATGACCAACGCTCGCATGAGTGTTGGTGGAAA GTTTTTTCGGTTGGGGATGGGCTCGCGGCCTATCAGTTTGTTGGTGAGGTAATGGCTCACCAAGACGACG ACGGGTAGCCGGCCTGAGAGGGCGACCGGCCACACTGGGACTGAGACACGGCCCAGACTCCTACGGGAGG CAGCAGTGGGGAATATTGCACAATGGGGGAAACCCTGATGCAGC…
Brevibacterium casei CIP 102111	Yes	33889	Cheddar	NA	NA	Actinobacteria	Actinobacteria	Actinomycetales	Brevibacteriaceae	CIP	Yes	PRJEB281	BHI	28°C, aerobic	GACAACCATGCACCACCTGTACACCAGCTTCAAAGAAGAGGACCTGTTTCCAGGACGGTC TGGTGTATGTCAAGCCTTGGTAAGGTTCTTCGCGTTGCATCGAATTAATCCGCATGCTCC GCCGCTTGTGCGGGCCCCCGTCAATTCCTTTGAGTTTTAGCCTTGCGACCGTACTCCCCA GGCGGGGCACTTAATGCGTTAGCTACGGCGCGGAGAACGTGGAATGCCCCCCACACCTAG TGCCCAACGTTTACGGCATGGACTACCAGGGTATCTAATCCTGTTCGCTCCCCATGCTTT CGCTCCTCAGTGTCAGTTACAGCCCAGAGTCCCGCCTTCGCCACCGGTGTTCCTCCTGAT ATCTGCGCATTTCACCGCTACACCAGGAATTCC…
Brevibacterium iodinum ATCC 49514	Yes	31943	Milk	NA	NA	Actinobacteria	Actinobacteria	Actinomycetales	Brevibacteriaceae	ATCC	Yes	PRJEB272	BHI	28°C, aerobic	GCTGGCAACATAGAACGAGGGTTGCGCTCGTTGCGGGACTTAACCCAACATCTCACGACA CGAGCTGACGACAACCATGCACCACCTGTACACCAGCTCCAAAGAGAAGAACTGTTTCCA GAACGGTCCAGTGTATGTCAAGCCTTGGTAAGGTTCTTCGCGTTGCATCGAATTAATCCG CATGCTCCGCCGCTTGTGCGGGCCCCCGTCAATTCCTTTGAGTTTTAGCCTTGCGACCGT ACTCCCCAGGCGGGGCACTTAATGCGTTAGCTACGGCGCGGAGAACGTGGAATGTCCCCC ACACCTAGTGCCCAACGTTTACGGCATGGACTACCAGGGTATCTAATCCTGTTCGCTCCC CATGCTTTCGCTCCTCAGTGTCAGTTACAGCCC…
Brevibacterium linens ATCC 9172	Yes	1703	Harzerkäse	Germany	NA	Actinobacteria	Actinobacteria	Actinomycetales	Brevibacteriaceae	ATCC	Yes	PRJEB273	BHI	28°C, aerobic	CACGACACGAGCTGACGACAACCATGCACCACCTGTACACCAGCTCCAAAGAGAAGAACT GTTTCCAGAACGGTCCAGTGTATGTCAAGCCTTGGTAAGGTTCTTCGCGTTGCATCGAAT TAATCCGCATGCTCCGCCGCTTGTGCGGGCCCCCGTCAATTCCTTTGAGTTTTAGCCTTG CGACCGTACTCCCCAGGCGGGGCACTTAATGCGTTAGCTACGGCGCGGAGAACGTGGAAT GTCCCCCACACCTAGTGCCCAACGTTTACGGCATGGACTACCAGGGTATCTAATCCTGTT CGCTCCCCATGCTTTCGCTCCTCAGTGTCAGTTACAGCCCAGAGTCCCGCCTTCGCCACC GGTGTTCCTCCTGATATCTGCGCATTTCACCGC…
Brevibacterium sp. Mu109		1696	Soft smear-ripened cheese with raw milk	France	1992	Actinobacteria	Actinobacteria	Actinomycetales	Brevibacteriaceae	INRA-GMPA	No		BHI	28°C, aerobic	CACCTTTCTTCGGAGTTGACCCCGGCAATTTCCTTATGAGTTCCCACCATTACGTGCTGG CAACATAGAACGAGGGTTGCGCTCGTTGCGGGACTTAACCCAACATTTCACGACACGAGC TGACGACAACCATGCACCACCTGTACACCAGCCCAAAGGGCTGAACCATCTCTGGCACAT TCCGGTGTATGTCAAGCCTTGGTAAGGTTCTTCGCGTTGCATCGAATTAATCCGCATGCT CCGCCGCTTGTGCGGGCCCCCGTCAATTCCTTTGAGTTTTAGCCTTGCGGCCGTACTCCC CAGGCGGGGCACTTAATGCGTTAGCTGCGGCGCGGAACTCGTGGAATGAGCCCCACACCT AGTGCCCAACGTTTACGGCATGGACTACCAGGG…
Brevundimonas diminuta 3F5N		293	Soft smear-ripened cheese with raw milk	France	NA	Proteobacteria	Alphaproteobacteria	Caulobacterales	Caulobacteraceae	INRA-GMPA	Yes	PRJEB260	BHI	28°C, aerobic	TTAGCACCGGCAGTCCCATTAGAGTTCCCAACTAAATGATGGCAACTAATGGCGAGGGTT GCGCTCGTTGCGGGACTTAACCCAACATCTCACGACACGAGCTGACGACAGCCATGCAGC ACCTGTGTCCTAGTCCCCGAAGGGAAAGCCAGATCTCTCTGGCGGTCCAGGCATGTCAAA AGGTGGTAAGGTTCTGCGCGTTGCTTCGAATTAAACCACATGCTCCACCGCTTGTGCGGG CCCCCGTCAATTCCTTTGAGTTTTAATCTTGCGACCGTACTCCCCAGGCGGATTGCTTAA TGCGTTAGCTGCGTCACCGAACTGCATGCAGCCCGACAACTAGCAATCATCGTTTACGGC GTGGACTACCAGGGTATCTAATCCTGTTTGCTC…
Brochothrix thermosphacta cH814		2756	Uncooked semi-hard cheese with cow milk	France	2010	Firmicutes	Bacilli	Bacillales	Listeriaceae	INRA-URF	Yes	PRJEB279	BHI	28°C, aerobic	GATAAAGAGCTTGCTCTTTTGAAGTTAGTGGCGGACGGGTGAGTAACACGTGGGTAACCT GCCTCACAGCTGGGGATAACATCGAGAAATCGATGCTAATACCGAATGTGCTGAACATCA TAAGATGTTCAAGTGAAAGACGGTTTCGGCTGTCACTGTGAGATGGACCCGCGCTGGATT AGCTAGTTGGTAAGGTAATGGCTTACCAAGGCGACGATCCATAGCCGACCTGAGAGGGTG ATCGGCCACATTGGGACTGAGACACGGCCCAAACTCCTACGGGAGGCAGCAGTAGGGAAT CTTCGGCAATGGACGAAAGTCTGACCGAGCAACGCCGCGTGAGCGAAGAAGGCCTTCGGG TCGTAAAGCTCTGTTGTTAGAGAAGAACATGGG…
Carnobacterium maltaromaticum 38b		2751	Soft smear-ripened cheese with pasteurised milk	France	2002	Firmicutes	Bacilli	Lactobacillales	Carnobacteriaceae	INRA-GMPA	Yes	PRJEB254	BHI	28°C, aerobic	TCCTCCACATATCTACGCATTTCACCGCTACACGTGGAATTCCACTCTCCTCTTCTGCAC TCAAGTTCTCCAGTTTCCAATGACCCTCCCCGGTTGAGCCGGGGGCTTTCACATCAGACT TAAAGAACCGCCTGCGCTCGCTTTACGCCCAATAAATCCGGACAACGCTTGCCACCTACG TATTACCGCGGCTGCTGGCACGTAGTTAGCCGTGGCTTTCTGGTTAAATACCGTCAGGGG ATGAGCAGTTACTCTCATCCTTGTTCTTCTTTAACAACAGAGTTTTACGATCCGAAAACC TTCTTCACTCACGCGGCGTTGCTCCGTCAGACTTTCGTCCATTGCGGAAGATTCCCTACT GCTGCCTCCCGTAGGAGTCTGGGCCGTGTCTCA…
Carnobacterium mobile ER15 89 CRBM18		2750	Uncooked semi-hard cheese with cow milk	France	2010	Firmicutes	Bacilli	Lactobacillales	Carnobacteriaceae	INRA-URF	No		BHI	28°C, aerobic	ATTCTACCGGGTGCTTGCACCCACCAGAATCAAAGAGTGGCGGACGGGTGAGTAACACGT GGGTAACCTGCCCATAAGTGGGGGATAACATTCGGAAACGGATGCTAATACCGCATAACT CCAACCACCTCCTGGTGGATGGATAAAAGACGGTTTCGGCTGTCGCTTATGGATGGACCC GCGGCGTATTAGCTAGTTGGTGAGGTAATGGCTCACCAAGGCAATGATACGTAGCCGACC TGAGAGGGTGATCGGCCACACTGGGACTGAGACACGGCCCAGACTCCTACGGGAGGCAGC AGTAGGGAATCTTCCGCAATGGACGAAAGTCTGACGGAGCAATGCCGCGTGAGTGAAGAA GGTTTTCGGATCGTAAAACTCTGTTGTTAGAGA…
Chryseobacterium bovis Pi18		421530	Uncooked semi-hard cheese with cow milk	France	2001	Bacteroidetes	Flavobacteria	Flavobacteriales	Flavobacteriaceae	INRA-URF	Yes	PRJEB347	BHI	28°C, aerobic	GAGAGCGGCGCACGGGTGCGGAACACGTGTGCAACCTGCCTTTATCTGGGGGATAGCCTTTCGAAAGGAAGATTAATACC CCATAATATATTTGATGGCATCATTAGATATTGAAAACTCCGGTGGATAGAGATGGGCACGCGCAAGATTAGTTAGTTGG TGAGGTAACGGCTCACCAAGGCGATGATCTTTAGGGGGCCTGAGAGGGTGATCCCCCACACTGGTACTGAGACACGGACC AGACTCCTACGGGAGGCAGCAGTGAGGAATATTGGACAATGGGTTAGCGCCTGATCCAGCCATCCCGCGTGAAGGACGAC GGCCCTATGGGTTGTAAACTTCTTTTGTATAGGGATAAACCTACTCTCGTGAGAGTAGCTGAAGGTACTATACGA…
Chryseobacterium ginsengisoli M17		363853	Uncooked semi-hard cheese with cow milk	France	2004	Bacteroidetes	Flavobacteria	Flavobacteriales	Flavobacteriaceae	INRA-URF	Yes	PRJEB316	BHI	28°C, aerobic	AGATCTTTCGGGATCTTGAGAGCGGCGTACGGGTGCGGAACACGTGTGCAACCTGCCTTT ATCTGGGGGATAGCCTTTCGAAAGGAAGATTAATACCCCATAATATATTTGTCGGCATCG ATGGATATTGAAAACTCCGGTGGATAGAGATGGGCACGCGCAAGATTAGATAGTTGGTGA GGTAACGGCTCACCAAGTCTACGATCTTTAGGGGGCCTGAGAGGGTGATCCCCCACACTG GTACTGAGACACGGACCAGACTCCTACGGGAGGCAGCAGTGAGGAATATTGGACAATGGG TGAGAGCCTGATCCAGCCATCCCGCGTGAAGGACGACTGCCCTATGGGTTGTAAACTTCT TTTGTATAGGGATAAACCTACCCTCGTGAGGGT…
Chryseobacterium joostei PCAiD6.3		112234	Raw cow milk	France	2007	Bacteroidetes	Flavobacteria	Flavobacteriales	Flavobacteriaceae	INRA-URF	Yes	PRJEB342	BHI	28°C, aerobic	ATTCTTCGGGATCTTGAGAGCGGCGCACGGGTGCGGAACACGTGTGCAACCTGCCTTTAT CTGGGGGATAGCCTTTCGAAAGGAAGATTAATACCCCATAATATAAGAAACGGCATCGTT TTTTATTGAAAACTCCGGTGGATAGAGATGGGCACGCGCAGGATTAGATAGTTGGTGAGG TAACGGCTCACCAAGTCAACGATCCTTAGGGGGCCTGAGAGGGTGATCCCCCACACTGGT ACTGAGACACGGACCAGACTCCTACGGGAGGCAGCAGTGAGGAATATTGGACAATGGGTG AGAGCCTGATCCAGCCATCCCGCGTGAAGGACGACGGCCCTATGGGTTGTAAACTTCTTT TGTATAGGGATAAACCTTTCCTCGTGAGGGAAG…
Chryseobacterium shigense PCAiB2.3		297244	Raw cow milk	France	2007	Bacteroidetes	Flavobacteria	Flavobacteriales	Flavobacteriaceae	INRA-URF	Yes	PRJEB339	BHI	28°C, aerobic	TTCCTTCGGGATACTGAGAGCGGCGCACGGGTGCGGAACACGTGTGCAACCTGCCTTTAT CAGGGGGATAGCCTTTCGAAAGGAAGATTAATACCCCATAATATATCAGATGGCATCATT TGATATTGAAAACTACGGTGGATAAAGATGGGCACGCGCAGGATTAGATAGTTGGTAGGG TAACGGCCTACCAAGTCAACGATCCTTAGGGGGCCTGAGAGGGTGATCCCCCACACTGGT ACTGAGACACGGACCAGACTCCTACGGGAGGCAGCAGTGAGGAATATTGGACAATGGGTG AGAGCCTGATCCAGCCATCCCGCGTGAAGGACGACGGCCCTATGGGTTGTAAACTTCTTT TGTATAGGGATAAACCTACTCTCGTGAGAGTAG…
Chryseobacterium vrystaatense PCAiF2.7		307480	Raw cow milk	France	2007	Bacteroidetes	Flavobacteria	Flavobacteriales	Flavobacteriaceae	INRA-URF	Yes	PRJEB336	BHI	28°C, aerobic	CCTTCGGGAGACTGAGAGCGGCGCACGGGTGCGGAACACGTGTGCAACCTGCCTTTATCA GGGGGATAGCCTTTCGAAAGGAAGATTAATACCCCATAATATTTTGAGTGGCATCACTTA AAATTGAAAACTCCGGTGGATAAAGATGGGCACGCGCAAGATTAGATAGTTGGTGAGGTA ACGGCTCACCAAGTCTACGATCTTTAGGGGGCCTGAGAGGGTGATCCCCCACACTGGTAC TGAGACACGGACCAGACTCCTACGGGAGGCAGCAGTGAGGAATATTGGACAATGGGTGAG AGCCTGATCCAGCCATCCCGCGTGAAGGACGACGGCCCTATGGGTTGTAAACTTCTTTTG TATAGGGATAAACCTTTCCACGTGTGGAAAGCT…
Citrobacter freundii Pi15		546	Uncooked semi-hard cheese with cow milk	France	2001	Proteobacteria	Gammaproteobacteria	Enterobacteriales	Enterobacteriaceae	INRA-URF	Yes	PRJEB346	BHI	28°C, aerobic	AGGAGCTTGCTCCTTGGGTGACGAGTGGCGGACGGGTGAGTAATGTCTGGGAAACTGCCC GATGGAGGGGGATAACTACTGGAAACGGTAGCTAATACCGCATAACGTCGCAAGACCAAA GAGGGGGACCTTCGGGCCTCTTGCCATCGGATGTGCCCAGATGGGATTAGCTAGTAGGTG GGGTAACGGCTCACCTAGGCGACGATCCCTAGCTGGTCTGAGAGGATGACCAGCCACACT GGAACTGAGACACGGTCCAGACTCCTACGGGAGGCAGCAGTGGGGAATATTGCACAATGG GCGCAAGCCTGATGCAGCCATGCCGCGTGTATGAAGAAGGCCTTCGGGTTGTAAAGTACT TTCAGCGAGGAGGAAGGTGTTGAGGTTAATAAC…	GTACCATTCCATGGCATGAATGCCACGCGCATGTTCTGGCCCAGCGCCAGTTCACCGAGG TCGGTGGACGGACCGTCTGCCAGCACATCACCACGTTCAACCGGCTCGCCCAGAGATACG CAAGGCATCTGGTTGATACAGGTATTCTGGTTAGAACGGGTGTATTTGGTCAGGTTATAA ATGTCGATACCTGCTTCGCCCGGGTACATCTCGTCTTCGTTAACTTTGATAACGATACGG GAAGCATCCACGTACTGAACAGTACCGCCACGTTTAGCAACTGCAGTAACACCGGAGTCA ACGGCAACAGCACGTTCCATACCGGTACCAACCAGCGGCTTATCAGCGCGCAGAGTCGGA ACCGCCTGACGTTGCATGTTCGCACCCATCAAT…
Citrococcus sp. ws2216		156979	Hard Cheese	Germany	NA	Actinobacteria	Actinobacteria	Actinomycetales	Micrococcaceae	ZIEL	Yes	PRJEB360	BHI	28°C, aerobic	TCTTGTACATTAGTCCATCGCCAGTCCCCCTTCGACGGCTCCCCCCACAAGGGTTAGGCC ACCGGCTTCGGGTGTTACCAACTTTCGTGACTTGACGGGCGGTGTGTACAAGGCCCGGGA ACGTATTCACCGCAGCGTTGCTGATCTGCGATTACTAGCGACTCCGACTTCATGGGGTCG AGTTGCAGACCCCAATCCGAACTGAGACCGGCTTTTTGGGATTAGCTCAACCTCACAGTA TCGCAACCCATTGTACCGGGCCATTGTAGCATGCGTGAAGCCCAAGACATAAGGGGCATG ATGATTTGACGTCGTCCCCACCTTCCTTCCGAGTTGACCCCGGCAGTCTTCCCATGAGTC CCCGGCATAACCCGCTGGCAACATGGAACGAGG…
Clostridium tyrobutyricum 9L5		1519	Cheese			Firmicutes	clostridia	clostridiales	clostridiaceae	ACTILAIT	No		RCM	30°C, anaerobic	AGTGGTCAACTGAATGTTAGCAACTAACAATAAGGGTTGCGCTCGTTGCAGGACTTAACC TAACATCTCACGACACGAGCTGACGACAACCATGCACCACCTGTCTCCCTGCCCCGAAGG GCTTCGCCTATCTCTAGGTTATTCAGGGGATGTCAAGTCCAGGTAAGGTTCTTCGCGTTG CTTCGAATTAAACCACATGCTCCGCTGCTTGTGCGGGCCCCCGTCAATTCCTTTGAGTTT TAATCTTGCGATCGTACTTCCCAGGCGGAGTACTTAATGTGTTTACTGCGGCACAGAAGG GGTCGATACCTCCTACACCTAGTACTCATCGTTTACGGCGTGGACTACCAGGGTATCTAA TCCTGTTTGCTACCCACGCTTTCGTGCCTCAGC…
Comamonas testosteroni NL2512		285	Raw cow milk	France	2004	Proteobacteria	Betaproteobacteria	Burkhoderiales	Comamonadaceae	INRA-URF	Yes	PRJEB330	BHI	28°C, aerobic		ATGGCGATTTCGCCCAGGTCGGTCGATGCGCCGTCCGCAATCACATCACCCTTGGCCAGC TTGTCGCCGCGGCGAACCACAGGACGCTGGTGGATGTTGGTGTTCTGGTTGGAACGCTGG TACTTGATGAGGTTGTAGATGTCCACACCCACTTCACCGGCCACGGCTTCTTCGTCGTTC ACACGGATCACGATACGGGTCGCATCCACGTAGTCGACGATACCGCCACGGGTGGCCGTC ACGACGGTGCCCGAGTCGACCGCAGCAACGCGCTCGATACCGGTACCGACCATGGGCTTT TCAGGGCGCAGCACAGGCACGGCCTGGCGCGACATGTTGGCACCCATCAATGCGCGGTTC GCGTCATCGTGTTCCAGGAACGGAATCAGCGAC…
Corynebacterium ammoniagenes ws2211		1927	Cheese surface	Germany	NA	Actinobacteria	Actinobacteria	Actinomycetales	Corynebacteriaceae	ZIEL	Yes	PRJEB360	BHI	28°C, aerobic	ACGAGGGTGCAGCGTTGTCCGGAATTACTGGGGCTTAAAGAGCTCGTAGGTGGTTTGTCGCGTCTTCTGTGAAATCCCGGGGCTTAACTTCGGGCGTGCAGGCGATACGGGCATAACTTGAGTGCTGTAGGGGAGACTGGAATTCCTGGTGTAGCGGTGAAATGCGCAGATATCAGGAGGAACACCGATGGCGAAGGCAGGTCTCTGGGCAGTAACTGACGCTGAGGAGCGAAAGCATGGGTAGCGAACAGGATTAGATACCCTGGTAGTCCATGCCGTAAACGGTGGGCGCTAGGTGTAGGGGGCTTCCACGTCTTCTGTGCCGTAGCTAACGCATTAAGCGCCCCGCCTGGGGAGTACGGCCGCAAGGCTAAAACTCAAAGGAATTGACGGGGGCCC…
Corynebacterium bovis CIP 5480	Yes	927655	Milk	NA	NA	Actinobacteria	Actinobacteria	Actinomycetales	Corynebacteriaceae	CIP	No		BHI+Tween80	30°C, aerobic	GAAGCCCTGGACATAAGGGGCATGATGATTTGACGTCATCCCCCACCTTTCTTCGGAGTT AACCCCGGCAGTCTTTTGGGGAGTCCCCACCATTACGTGCTGGCAACACAAGACAAGGGT TGCGCTCGTTGCGGGACTTAACCCAACATCTCACGACACGAGCTGACGACAACCATGCAC CACCTGTGAACAAGCCCAAAAGGGAAGACGTGTCTCCACGCCGGTCCTGCCCATGTCAAG CCCAGGTAAGGTTCTTCGCGTTGCATCGAATTAATCCACATGCTCCGCCGCTTGTGCGGG CCCCCGTCAATTCCTTTGAGTTTTAGCCTTGCGGCCGTACTCCCCAGGCGGGGCGCTTAA TGCGTTAGCTACGGCACGGAAATCGTGGAAGAT…
Corynebacterium flavescens Mu128		28028	Soft smear-ripened cheese with raw milk	France	1992	Actinobacteria	Actinobacteria	Actinomycetales	Corynebacteriaceae	INRA-GMPA	Yes	PRJEB324	BHI	28°C, aerobic	TCGCCGATCCCCCTTCGACAGCTCCCTAACAAGTTTAGGCCACTGGCTTCGGGTGTTACC AACTTTCATGACGTGACGGGCGGTGTGTACAAGGCCCGGGAACGTATTCACCGCAGCATT GCTGATCTGCGATTACTAGCGACTCCGACTTCATGGGGTCGAGTTGCAGACCCCAATCCG AACTAAGGCCGGCTTTACACGATTCGCTCCACCTCACAGTATCGCAACGCATTGTACCGA CCATTGTAGCATGTGTGAAGCCCTGGACATAAGGGGCATGATGATTTGACGTCATTCCCC ACCTTCCTCCGGAGTTAACCCCGGCAGTCTCTCATGAGTCCCCCACCATAACGTGCTGGC AACATAAGACAAGGGTTGCGCTCGTTGCGGGAC…
Corynebacterium stationis CRBM6		1705	Goat milk	France	2005	Actinobacteria	Actinobacteria	Actinomycetales	Corynebacteriaceae	INRA-URF	Yes	PRJEB297	BHI	28°C, aerobic	GGTACTCGAGTGGCGAACGGGTGAGTAACACGTGGGTGATCTGCCCTGCACTGTGGGATA AGCCTGGGAAACTGGGTCTAATACCATATAGGACCGCACTTTGGATGGTGTGGTGGAAAG CTTTTGCGGTGTGGGATGAGCCTGCGGCCTATCAGCTTGTTGGTGGGGTAATGGCCTACC AAGGCGGCGACGGGTATCCGGCCTGAGAGGGTGTACGGACACATTGGGACTGAGATACGG CCCAGACTCCTACGGGAGGCAGCAGTGGGGAATATTGCACAATGGGCGCAAGCCTGATGC AGCGACGCCGCGTGGGGGATGAAGGCCTTCGGGTTGTAAACTCCTTTCGCTATCGACGAA GCCAcTTGTGGTGACGGTatGTATATAAAAAGC…
Delftia acidovorans PCA12		80866	Goat milk	France	2005	Proteobacteria	Betaproteobacteria	Burkhoderiales	Comamonadaceae	INRA-URF	Yes	PRJEB333	BHI	28°C, aerobic	GTCTTCGGACGCTGACGAGTGGCGAACGGGTGAGTAATACATCGGAACGTGCCCAGTCGT GGGGGATAACTACTCGAAAGAGTAGCTAATACCGCATACGATCTGAGGATGAAAGCGGGG GACCTTCGGGCCTCGCGCGATTGGAGCGGCCGATGGCAGATTAGGTAGTTGGTGGGATAA AAGCTTACCAAGCCGACGATCTGTAGCTGGTCTGAGAGGACGACCAGCCACACTGGGACT GAGACACGGCCCAGACTCCTACGGGAGGCAGCAGTGGGGAATTTTGGACAATGGGCGAAA GCCTGATCCAGCAATGCCGCGTGCAGGATGAAGGCCTTCGGGTTGTAAACTGCTTTTGTA CGGAACGAAAAAGCTTCTTCTAATACGAGAGGC…	TACGTTCCAGGGCATGAAGGCGATCAGCATGTTCTGACCGATGGCGATTTCACCCAGGTC GGTCGATGCGCCGTCGGCCACCACGTCACCCTTGGCCAGCTTGTCGCCACGCTTGACGAT GGGACGCTGGTGGATGTTGGTGTTCTGGTTGGAACGCTGGTACTTGATGAGGTTGTAGAT GTCCACGCCGACTTCGCCGGCCACGGCTTCCGCATCGTTCACGCGGACCACGATGCGCGT TGCATCGACATAGTCCACGATACCGCCGCGGGTTGCCGTCACCACGGTGCCGGAGTCCAC TGCCGCCACGCGCTCGATGCCCGTGCCCACCATGGGCTTTTCGGGACGCAGCACAGGCAC GGCCTGACGCGACATGTTGGCGCCCATCAATGC…
Enterobacter amnigenus CV9		61646	Raw cow milk	France	2004	Proteobacteria	Gammaproteobacteria	Enterobacteriales	Enterobacteriaceae	INRA-URF	Yes	PRJEB299	BHI	28°C, aerobic		GTACCATTCCACGGCATGAACGCTACGCGCATGTTCTGACCGAGTGCCAGTTCACCGAGA TCGGTAGACGGACCATCAGCCAGCACGTCGCCGCGCTCAACTGGCTCACCCAGAGACACA CATGGCATCTGGTTGATACAGGTGTTCTGGTTAGAACGGGTGTATTTGGTCAGGTTGTAG ATGTCGATACCCGCTTCGCCTGGGTACATCTCGTCTTCGTTAACTTTGATAACGATACGG GAAGCATCAACGTACTGAACGGTACCGCCACGTTTCGCAACCGCAGTTACACCGGAGTCA ACGGCAACAGCACGTTCCATACCGGTACCAACCAGCGGCTTATCAGCACGCAGAGTCGGA ACCGCCTGACGTTGCATGTTCGCACCCATCAAT…
Enterococcus durans LMG10746		53345	Dried milk	NA	1945	Firmicutes	Bacilli	Lactobacillales	Enterococcaceae	BCCM / LMG	Yes	PRJEB312	BHI	30°C, anaerobic	TCTAGAGTGGTCAAAAGGATGTCAAAGACCTGGTAAGGTTCTTCGCCGTTGCTTCGAATT AAACCACATGCTCCACCGCTTGTGCGGGCCCCCGTCAATTCCTTTGAGTTTCAACCTTGC GGTCGTACTCCCCAGGCGGAGTGCTTAATGCGTTAGCTGCAGCACTGAAGGGCGGAAACC CTCCAACACTTAGCACTCATCGTTTACGGCGTGGACTACCAGGGTATCTAATCCTGTTTG CTCCCCACGCTTTCGAGCCTCAGCGTCAGTTACAGACCAGAGAGCCGCCTTCGCCACTGG TGTTCCTCCATATATCTACGCATTTCACCGCTACACATGGAATTCCACTCTCCTCTTCTG CACTCAAGTTTCCCAGTTTCCAATGACCCTCCC…
Enterococcus hirae SB10		1354	Raw cow milk	France	2004	Firmicutes	Bacilli	Lactobacillales	Enterococcaceae	INRA-URF	Yes	PRJEB353	BHI	30°C, anaerobic	TTTCCACCGGAGCTTGCTCCACCGGAAAAAGAGGAGTGGCGAACGGGTGAGTAACACGTG GGTAACCTGCCCATCAGAAGGGGATAACACTTGGAAACAGGTGCTAATACCGTATAACAA TCGAAACCGCATGGTTTTGATTTGAAAGGCGCTTTCGGGTGTCGCTGATGGATGGACCCG CGGTGCATTAGCTAGTTGGTGAGGTAACGGCTCACCAAGGCGACGATGCATAGCCGACCT GAGAGGGTGATCGGCCACATTGGGACTGAGACACGGCCCAAACTCCTACGGGAGGCAGCA GTAGGGAATCTTCGGCAATGGACGAAAGTCTGACCGAGCAACGCCGCGTGAGTGAAGAAG GTTTTCGGATCGTAAAACTCTGTTGTTAGAGAA…
Enterococcus malodoratus FAM208 55		71451	Surface of pressed cheese	Switzerland	NA	Firmicutes	Bacilli	Lactobacillales	Enterococcaceae	ALP	Yes	PRJEB305	TSBYG	30°C, anaerobic	ACTTCTCTTCGGGTTTGTCACCGGCAATCTCGGTTAGAGTGCCCAAATTAAATGATGGCA ACTAACAATAAAGGTTGCGCTCGTTGCGGGACTTAACCCAACATCTCACGACACGAGCTG ACGACAACCATGCACCACCTGTCACTTTGCCCCCGAAGGGGAAGCTCTATCTCTAGAGTG GTCAAAGGATGTCAAGACCTGGTAAGGTTCTTCGCGTTGCTTCGAATTAAACCACATGCT CCACCGCTTGTGCGGGCCCCCGTCAATTCCTTTGAGTTTCAACCTTGCGGTCGTACTCCC CAGGCGGAGTGCTTAATGCGTTAGCTGCAGCACTGAAGGGCGGAAACCCTCCAACACTTA GCACTCATCGTTTACGGCGTGGACTACCAGGGT…
Enterococcus saccharominimus M17 423		246144	Raw cow milk	France	2004	Firmicutes	Bacilli	Lactobacillales	Enterococcaceae	INRA-URF	Yes	PRJEB317	BHI	28°C, aerobic	TTTCTTATCGAACTTCGGTTCACCAAGGAAGAAGAGTAGCGAACGGGTGAGTAACACGTG GGTAACCTGCCCATCAGCGGGGGATAACACTTGGAAACAGGTGCTAATACCGCATAATAC TTTTTCTCTCATGAGTGAAAGTTGAAAGGCGCTTTTGCGTCACTGATGGATGGACCCGCG GTGCATTAGCTAGTTGGTAGGGTAACGGCCTACCAAGGCAACGATGCATAGCCGACCTGA GAGGGTGATCGGCCACACTGGGACTGAGACACGGCCCAGACTCCTACGGGAGGCAGCAGT AGGGAATCTTCGGCAATGGACGAAAGTCTGACCGAGCAACGCCGCGTGAGTGAAGAAGGT TTTCGGATCGTAAAACTCTGTTGTTAGAGAAGA…
Escherichia coli 1E14		562	Soft smear-ripened cheese with pasteurised milk	France	2002	Proteobacteria	Gammaproteobacteria	Enterobacteriales	Enterobacteriaceae	LMILA	No		BHI	28°C, aerobic	AGGTAAGGTTCTTCGCGTTGCATCGAATTAAACCACATGCTCCACCGCTTGTGCGGGCCC CCGTCAATTCATTTGAGTTTTAACCTTGCGGCCGTACTCCCCAGGCGGTCGACTTAACGC GTTAGCTCCGGAAGCCACGCCTCAAGGGCACAACCTCCAAGTCGACATCGTTTACGGCGT GGACTACCAGGGTATCTAATCCTGTTTGCTCCCCACGCTTTCGCACCTGAGCGTCAGTCT TCGTCCAGGGGGCCGCCTTCGCCACCGGTATTCCTCCAGATCTCTACGCATTTCACCGCT ACACCTGGAATTCTACCCCCCTCTACGAGACTCAAGCTTGCCAGTATCAGATGCAGTTCC CAGGTTGAGCCCGGGGATTTCACATCTGACTTA…	TACGCGCATGTTCTGACCAAGCGCCAGTTCACCGAGGTCGGTGGACGGACCGTCTGCCAG CACGTCGCCACGTTCAACCGGTTCACCCAGAGACACACACGGCATCTGGTTGATACAGGT GTTCTGGTTAGAACGGGTGTATTTGGTCAGGTTGTAGATGTCGATACCTGCTTCACCCGG ATACATCTCGTCTTCGTTAACTTTGATAACGATACGGGAAGCATCCACGTACTGAACGAC ACCACCACGTTTAGCTACCGCAGTTACACCGGAGTCAACGGCAACAGCACGTTCCATACC AGTACCAACCAGCGGCTTATCAGCGCGCAGAGTCGGAACGGCCTGACGTTGCATGTTCGC ACCCATCAATGCACGGTTGGCGTCATCGTGTTC…
Exiguobacterium acetylicum 180		41170	Cheese	France	NA	Firmicutes	Bacilli	Bacillales	Bacillaceae	INRA-GMPA	Yes	PRJEB230	BHI	28°C, aerobic	TGGTGGCAACTAAGGATAGGGGTTGCGCTCGTTGCGGGACTTAACCCAACATCTCACGAC ACGAGCTGAGGAAAACCATGCACCACCTGTCACCATTGTCCCCGAAGGGAAAACTTGATT TCTCAAGCGGTCAATGGGATGTCAAGAGTTGGTAAGGTTCTTCGCGTTGCTTCGAATTAA ACCACATGCTCCACCGCTTGTGCGGGTCCCCGTCAATTCCTTTGAGTTTCAGCCTTGCGG CCGTACTCCCCAGGCGGAGTGCTTAATGCGTTAGCTTCAGCACTGAGGGGCGGAAACCCC CCAACACCTAGCACTCATCGTTTACGGCGTGGACTACCAGGGTATCTAATCCTGTTTGCT CCCCACGCTTTCGCGCCTCAGCGTCAGTTACAG…
Exiguobacterium sibiricum NL255		332410	Raw cow milk	France	2004	Firmicutes	Bacilli	Bacillales	Bacillaceae	INRA-URF	Yes	PRJEB331	BHI	28°C, aerobic	AAGCTCACGGAACTCTTCGGAGGGAAGTGAAGGGAATGAGCGGCGGACGGGTGAGTAACA CGTAAGGAACCTGCCCCAAGGATTGGGATAACTCCGAGAAATCGGAGCTAATACCGAATA GTTCTTCAGACCGCATGGTCTGATGATGAAAGGCGCTCCGGCGTCACCTTGGGATGGCCT TGCGGTGCATTAGCTAGTTGGTGGGGTAATGGCCCACCAAGGCGACGATGCATAGCCGAC CTGAGAGGGTGATCGGCCACACTGGGACTGAGACACGGCCCAGACTCCTACGGGAGGCAG CAGTAGGGAATCTTCCACAATGGACGAAAGTCTGATGGAGCAACGCCGCGTGAGTGATGA AGGTTTTCGGATCGTAAAACTCTGTTGTAAGGG…
Facklamia tabacinasalis FAM208 56		87458	Surface of pressed cheese	Switzerland	NA	Firmicutes	Bacilli	Lactobacillales	Aerococcaceae	ALP	Yes	PRJEB306	TSYBG	30°C, anaerobic	ATGATAAAGGGTTGCGGTTCGTTGCCGGGACTTAACCCCAACATTCTCACGAATAGGAGG TGACGACAAACCATGCAACCACCTGTCTCCTTTGCCCCGAAAGGGCTTCACCTATCTCTT AGGCTATGCAAGGGATGTCAAGACCTGGTAAGGTTCTTCGCGTTGCTTCGAATTAAACCA CATGCTCCACCGCTTGTGCGGGTCCCCGTCAATTCCTTTGAGTTTCAGCCTTGCGGCCGT ACTCCCCAGGCGGAGTGTTTATTGCGTTAACGCCAGCACTGAGGGGTGGAAGCCCCCCAA CACTTAACACTCATCGTTTACGGCGTGGACTACCAGGGTATCTAATCCTGTTCGCTCCCC ACGCTTTCGAGCCTCAGCGTCAGTTATAGACCA…
Gulosibacter sp. 10(10)		256818	Hard cheese	Switzerland	NA	Actinobacteria	Actinobacteria	Actinomycetales	Microbacteriaceae	INRA-GMPA	No		BHI	28°C, aerobic	TACGGCATGGACTACCAGGGTATCTAATCCTGTTCGCTCCCCATGCTTTCGCTCCTCAGC GTCAGTAACGGCCCAGAGATCTGCCTTCGCCATCGGTGTTCCTCCTGATATCTGCGCATT CCACCGCTACACCAGGAATTCCAATCTCCCCTACCGCACTCAAGTCTGCCCGTACCCACT GCAGACCCGGAGTTAAGCCCCGGGCTTTCACAGCAGACGCGACAAACCGCCTACGAGCTC TTTACGCCCAATAATTCCGGACAACGCTTGCACCCTACGTATTACCGCGGCTGCTGGCAC GTAGTTAGCCGGTGCTTTTTCTGCAGGTACCGTCACTTGCGCTTCTTCCCTACTAAAAGA GGTTTACAACCCGAAGGCCGTCATCCCTCACGC…
Hafnia paralvei 920		546367	Soft smear-ripened cheese with pasteurised milk	France	NA	Proteobacteria	Gammaproteobacteria	Enterobacteriales	Enterobacteriaceae	AERIAL	No		BHI	28°C, aerobic		ACGCGCATGTTCTGACCCAGAGCCAATTCACCCAGATCGGTAGACGGGCCGTCAGCCAGC ACGTCGCCACGCTCGATGGGTTCACCCAGATTGACACATGGCATCTGGCTGATGCAGGTG TTCTGGTTAGAACGGGTGTATTTGGTCAGGTTGTAAATATCAATGCCTGCTTCGCCCGGA TACATCTCATCTTCGTTAACTTTGATAACGATACGAGAAGCATCAACGTATTGGATTACA CCACCACGTGTAGCAACAGCGGTAACACCGGAGTCGACGGCTACAGCACGTTCCATACCG GTACCAACCAGCGGCTTATCAGCGCGCAGAGTCGGAACGGCCTGACGTTGCATGTTCGCA CCCATCAATGCACGGTTGGCGTCATCGTGTTCC…
Halomonas alkaphila 3A7M		272774	Soft smear-ripened cheese with pasteurised milk	France	1993	Proteobacteria	Gammaproteobacteria	Oceanospirillales	Halomonadaceae	INRA-GMPA	Yes	PRJEB256	BHI	28°C, aerobic	TGATCGCTTTCCCGAAGGTTAAGCTAACCACTTCTGGTGCAGTCCACTCCCATGGTGTGA CGGGCGGTGTGTACAAGGCCCGGGAACGTATTCACCGTGACATTCTGATTCACGATTACT AGCGATTCCGACTTCACGGAGTCGAGTTGCAGACTCCGATCCGGACTGAGACCGGCTTTT CGGGATTAGCTGACTCTCGCGAGCTCGCAACCCTTTGTACCGGCCATTGTAGCACGTGTG TAGCCCTACTCGTAAGGGCCATGATGACTTGACGTCGTCCCCAACCTTCCTTCCGGTTTG TCACCGGCAGTCTCCTTAGAGTTCCCGGCATTACCCGCTGGCAAATAAGGACAAGGGTTG CGCTCGTTACGGGACTTAACCCAACATTTCACA…	GTTCTGGCCTAGCGCCAATCACCCATATCAACAGACGGGCCGTCGGCAAGGATATCGCCA CGGGCCACACTGTCGCCAGGCCGCACAAAGGGGCGCGCTGGGTTCATACAGGGTGTTCTG GGTTTGAACGGGTGTACTTGGTCAGGTTGTAGATATCAACACCGGCTTCACCGCCGATAA TCTCATCTTCATGCACCCGTACCACGACACGACGTGCGTCAACGGAGTCGATCACACCAC CACGACGTGCCACGGCACAAACACCGGAGTCGCGCGCAACGAAACGCTCCATGCCAGTAC CTACTAGCGGCTTGTCAGCGCGCAAGGTGGGTACCGCCTGACGCTGCATGTTCGCACCCA TCAAGGCACGGTTAGCATCATCGTGCTCCAGGA…
Halomonas sp. 1M45		2745	Soft smear-ripened cheese with pasteurised milk	France	2002	Proteobacteria	Gammaproteobacteria	Oceanospirillales	Halomonadaceae	LMILA	Yes	PRJEB249	BHI	28°C, aerobic	CGGTTTGTCACCGGCAGTCTCCTTAGAGTTCCCACCATTACGTGCTGGCAAATAAGGACA AGGGTTGCGCTCGTTACGGGACTTAACCCAACATTTCACAACACGAGCTGACGACAGCCA TGCAGCACCTGTCTTACAGTTCCCGAAGGCACACCAGGATCTCTCCCGGCTTCTGTAGAT GTCAAGGGTAGGTAAGGTTCTTCGCGTTGCATCGAATTAAACCACATGCTCCACCGCTTG TGCGGGCCCCCGTCAATTCATTTGAGTTTTAACCTTGCGGCCGTACTCCCCAGGCGGTCG ACTTATCGCGTTAACTTCGCCACAAAGTGCGCTAGGCACCCAACGGCTGGTCGACATCGT TTACGGCGTGGACTACCAGGGTATCTAATCCTG…	TTCTGACCAGTGCCAGGTCACCCATGTCAACAGACGGGCCGTCGGCGAGAATATCGCCAC GTGCAACGCTGTCGCCAGGACGCACAATGGGGCGCTGGTTCATACAGGTGTTCTGGTTCG AGCGGGTGTACTTGGTCAGATTGTAGATATCAACGCCGGCTTCACCACCGATGATCTCAT CTTCGCTAACCCGTACTACCACACGACGCGCATCTACCGAGTCGATAACGCCGCCACGAC GCGCCACGGCACATACGCCGGAGTCACGCGCAACGAAACGCTCCATGCCGGTACCTACCA GCGGCTTGTCAGCACGCAGAGTAGGAACGGCCTGACGCTGCATGTTCGCACCCATCAAGG CGCGGTTAGCATCATCGTGCTCCAGGAACGGAA…
Halomonas sp. 3F2F		2745	Soft smear-ripened cheese with pasteurised milk	France	1993	Proteobacteria	Gammaproteobacteria	Oceanospirillales	Halomonadaceae	INRA-GMPA	Yes	PRJEB259	BHI	28°C, aerobic	AAATAAGGACAAGGGTTGCGCTCGTTACGGGACTTAACCCAACATTTCACAACACGAGCT GACGACAGCCATGCAGCACCTGTCTCTGCGTTCCCGAAGGCACCAAGTGATCTCTCACAA GTTCGCAGGATGTCAAGAGTAGGTAAGGTTCTTCGCGTTGCATCGAATTAAACCACATGC TCCACCGCTTGTGCGGGCCCCCGTCAATTCATTTGAGTTTTAACCTTGCGGCCGTACTCC CCAGGCGGTCGACTTATCGCGTTAACTTCGCCACAAAGTGCGCTAGGCACCCAACGGCTG GTCGACATCGTTTACGGCGTGGACTACCAGGGTATCTAATCCTGTTTGCTACCCACGCTT TCGCACCTCAGTGTCAGTGTCAGTCCAGAAGGC…	GTTCTGGCCTAGCGCCAATCACCCATATCAACAGACGGGCCGTCGGCAAGGATATCGCCA CGGGCCACACTGTCGCCAGGCCGCACAATGGGGCGCTGGTTCATACAGGTGTTCTGGTTT GAACGGGTGTACTTGGTCAGGTTGTAGATATCAACACCGGCTTCACCGCCGATAATCTCA TCTTCATGCACCCGTACCACGACACGACGTGCGTCAACGGAGTCGATCACACCACCACGA CGTGCCACGGCACAAACACCGGAGTCGCGCGCAACGAAACGCTCCATGCCAGTACCTACT AGCGGCTTGTCAGCGCGCAAGGTGGGTACCGCCTGACGCTGCATGTTCGCACCCATCAAG GCACGGTTAGCATCATCGTGCTCCAGGAACGGA…
Halomonas venusta 3D7M		44935	Soft smear-ripened cheese with pasteurised milk	France	1993	Proteobacteria	Gammaproteobacteria	Oceanospirillales	Halomonadaceae	INRA-GMPA	Yes	PRJEB258	BHI	28°C, aerobic	TAGAGTTTGATCATGGCTCAGATTGAACGCTGGCGGCAGGCCTAACACATGCAAGTCGAGCGGTAACAGGGGTAGCTTGC TACCCGCTGACGAGCGGCGGACGGGTGAGTAATGCATAGGAATCTGCCCGATAGTGGGGGATAACCTGGGGAAACCCAGG CTAATACCGCATACGTCCTACGGGAGAAAGGGGGCTCCGGCTCTCGCTATTGGATGAGCCTATGTCGGATTAGCTAGTTG GTGAGGTAATGGCTCACCAAGGCAACGATCCGTAGCTGGTCTGAGAGGATGATCAGCCACATCGGGACTGAGACACGGCC CGAACTCCTACGGGAGGCAGCAGTGGGGAATATTGGACAATGGGCGAAAGCCTGATCCAGCCATGCCGCGTGTGT…	CGCCAATCACCCATATCAACAGACGGGCCGTCGGCAAGGATATCGCCACGGGCCACACTG TCGCCAGGCCGCACAATGGGGCGCTGGTTCATACAGGTGTTCTGGTTTGAACGGGTGTAC TTGGTCAGGTTGTAGATATCAACACCGGCTTCACCGCCGATAATCTCATCTTCATGCACC CGTACCACGACACGACGTGCGTCAACGGAGTCGATCACACCACCACGACGTGCCACGGCA CAAACACCGGAGTCGCGCGCAACGAAACGCTCCATGCCAGTACCTACTAGCGGCTTGTCA GCGCGCAAGGTGGGTACCGCCTGACGCTGCATGTTCGCACCCATCAAGGCACGGTTAGCA TCATCGTGCTCCAGGAACGGAATCAGTGCGGCC…
Jeotgalicoccus psychrophilus CRBMD21		157228	Uncooked semi-hard cheese with cow milk	France	2001	Firmicutes	Bacilli	Bacillales	Staphylococcaceae	INRA-URF	Yes	PRJEB298	BHI	28°C, aerobic	GAGCTTGCTCCTGTGATTTGAGCGGCGGACGGGTGAGTAACACGTAGGCAACCTACCCTT GAGATTGGGATAACTACCGGAAACGGTAGCTAATACCGGATACGACCTTTCCACATAAGT GGAATTGTTAAAAGGCGGATTTATCTGCCGCTCATGGATGGGCCTGCGGTGCATTAGCTA GTTGGTGAGATAGTAGCTCACCAAGGCGACGATGCATAGCCGACCTGAGAGGGTGATCGG CCACACTGGGACTGAGACACGGCCCAGACTCCTACGGGAGGCAGCAGTAGGGAATCTTCC GCAATGGACGAAAGTCTGACGGAGCAACGCCGCGTGAGTGATGAAGGGTTTCGGCTCGTA AAACTCTGTTGTTAAGGAAGAACACTTGAGGTA…
Klebsiella oxytoca Pi20		571	Uncooked semi-hard cheese with cow milk	France	2001	Proteobacteria	Gammaproteobacteria	Enterobacteriales	Enterobacteriaceae	INRA-URF	Yes	PRJEB348	BHI	28°C, aerobic		CACGGCATGAACGCTACGCGCATGTTCTGACCGAGCGCCAGTTCACCGAGGTCGGTGGAC GGGCCGTCAGCCAGCACGTCGCCGCGCTCAATTGGCTCGCCCAGAGAGACACACGGCATC TGGTTGATACAGGTGTTCTGGTTCGAGCGGGTGTACTTGGTCAGGTTATAGATGTCGATA CCTGCTTCGCCCGGGTACATCTCGTCTTCGTTAACTTTAATAACGATACGGGAAGCATCC ACGTACTGAACGGTACCGCCACGTTTAGCAACCGCAGTTACACCGGAGTCAACGGCAACA GCACGTTCCATACCGGTACCAACCAGCGGCTTATCAGCGCGCAGAGTTGGAACGGCCTGA CGTTGCATGTTCGCACCCATCAATGCACGGTTG…
Kluyvera intermedia TL336A		61648	Uncooked semi-hard cheese with cow milk	France	2007	Proteobacteria	Gammaproteobacteria	Enterobacteriales	Enterobacteriaceae	INRA-URF	Yes	PRJEB358	BHI	28°C, aerobic		TCTGACCCAACGCCAGCTCACCGAGATCGGTAGACGGGCCATCAGCAAGTACATCGCCAC GCTCAATCGGCTCACCCAGATTCACACATGGCATCTGGTTGATGCAGGTGTTCTGGTTAG AACGGGTGTACTTGGTCAGGTTGTAGATGTCGATACCCGCTTCGCCCGGATACATCTCTT CTTCGTTAACTTTGATAACGATACGAGAAGCATCAACATACTGAACGGTACCGCCACGTT TCGCTACGGCAGTTACACCGGAATCAACCGCTACTGCACGTTCCATACCGGTACCAACCA GCGGCTTATCAGCACGCAGAGTTGGAACCGCCTGACGTTGCATGTTCGCACCCATCAAGG CGCGGTTAGCATCATCGTGCTCCAGGAACGGGA…
Kocuria carniphila CRBM38		262208	Goat milk	France	2005	Actinobacteria	Actinobacteria	Actinomycetales	Micrococcaceae	INRA-URF	Yes	PRJEB296	BHI	28°C, aerobic	TGGGTGCTTGCATCTGGGTGGATGAGTGGCGAACGGGTGAGTAATACGTGAGTAACCTGC CCTTGACTCTGGGATAAGCCTGGGAAACTGGGTCTAATACTGGATACTACATTCTCTCGC ATGGGGGTGTGTGGAAAGGGTTTTACTGGTTTTGGATGGGCTCACGGCCTATCAGCTTGT TGGTGGGGTAATGGCCTACCAAGGCGACGACGGGTAGCCGGCCTGAGAGGGTGACCGGCC ACACTGGGACTGAGACACGGCCCAGACTCCTACGGGAGGCAGCAGTGGGGAATATTGCAC AATGGGCGAAAGCCTGATGCAGCGACGCCGCGTGAGGGATGACGGCCTTCGGGTTGTAAA CCTCTTTCAGCACGGAAGAAGCGAAAGTGACGG…
Kocuria kristinae CRBM27		37923	Goat milk	France	2005	Actinobacteria	Actinobacteria	Actinomycetales	Micrococcaceae	INRA-URF	No		BHI	28°C, aerobic	GGGTCTAATACCGGATGCGACTACTGCCCGCATGGGCTGGTGGTGGAAAGGGTTATGTAC TGGTCTTAGATGGGCTCACGGCCTATCAGCTGGTTGGTGGGGTAATGGCCTACCAAGGCG ACGACGGGTAGCCGGCCTGAGAGGGTGACCGGCCACACTGGGACTGAGACACGGCCCAGA CTCCTACGGGAGGCAGCAGTGGGGAATATTGCACAATGGGCGCAAGCCTGATGCAGCGAC GCCGCGTGAGGGATGACGGCCTTCGGGTTGTAAACCTCTTTCAGCAGGGAAGAAGCGGAA GTGACGGTACCTGTAGTAGAAGCGCCGGCTAACTACGTGCCAGCAGCCGCGGTAATACGT AGGGCGCAAGCGTTGTCCGGAATTATTGGGCGT…
Kocuria palustris Mu203		71999	Soft smear-ripened cheese with pasteurised milk	France	2002	Actinobacteria	Actinobacteria	Actinomycetales	Micrococcaceae	INRA-GMPA	No		BHI	28°C, aerobic	ATACCGACCCCAAAAGGGGAAGAACCATCTCTGGAACGATCCCGGTATATGTCAAGCCTT GGTAAGGTTCTTCGCGTTGCATCGAATTAATCCGCATGCTCCGCCGCTTGTGCGGGCCCC CGTCAATTCCTTTGAGTTTTAGCCTTGCGGCCGTACTCCCCAGGCGGGGCACTTAATGCG TTAGCTACGGCGCGGAAAACGTGGAATGTCCCCCACACCTAGTGCCCAACGTTTACGGCA TGGACTACCAGGGTATCTAATCCTGTTCGCTCCCCATGCTTTCGCTCCTCAGCGTCAGTA ACAGCCCAGAGACCTGCCTTCGCCATCGGTGTTCCTCCTGATATCTGCGCATTCCACCGC TACACCAGGAATTCCAGTCTCCCCTACTGCACT…
Kocuria rhizophila Mu212		378753	Soft smear-ripened cheese with pasteurised milk	France	2001	Actinobacteria	Actinobacteria	Actinomycetales	Micrococcaceae	INRA-GMPA	No		BHI	28°C, aerobic	GCAAACATAGAACGGAGGGTTGGCGGTTCGTTGCGGGGAATTAACCCAAAAATTTTCAGG ACACGAGCTGACGACAAACCATGCACCACCTGTACACCAGCCCCACAAGGGGGAAGGAAC ATCTCTGAACCGGTCCGGGTGTATGTCAAGCCTTGGTAAGGTTCTTCGCGTTGCATCGAA TTAATCCGCATGCTCCGCCGCTTGTGCGGGCCCCCGTCAATTCCTTTGAGTTTTAGCCTT GCGGCCGTACTCCCCAGGCGGGGCACTTAATGCGTTAGCTACGGCGCGGAAAACGTGGAA TGTCCCCCACACCTAGTGCCCAACGTTTACGGCATGGACTACCAGGGTATCTAATCCTGT TCGCTCCCCATGCTTTCGCTCCTCAGCGTCAGT…
Kocuria varians Mu208		1272	Soft smear-ripened cheese with pasteurised milk	France	2002	Actinobacteria	Actinobacteria	Actinomycetales	Micrococcaceae	INRA-GMPA	Yes	PRJEB326	BHI	28°C, aerobic	TAGAGTTTGATCCTGGCTCAGGACGAACGCTGGCGGCGTGCTTAACACAT GCAAGTCGAACGCTGAAGCTTGGTGCTTGCACTGGGTGGATGAGTGGCGA ACGGGTGAGTAATACGTGAGTAACCTGCCCTTAACTCTGGGATAAGCCTG GGAAACTGGGTCTAATACTGGATATGACATGTCACTGCATGGTGGCGTGT GGAAAGGGTTTTACTGGTTTTGGATGGGCTCACGGCCTATCAGCTTGTTG GTGGGGTAATGGCCCACCAAGGCGACGACGGGTAGCCGGCCTGAGAGGGT GACCGGCCACACTGGGACTGAGACACGGCCCAGACTCCTACGGGAGGCAG CAGTGGGGAATATTGCACAATGGGCGAAAGCCTGATGCAGCG…
Lactobacillus crustorum FH4		392416	Raw cow milk	France	2004	Firmicutes	Bacilli	Lactobacillales	Lactobacillaceae	INRA-URF	Yes	PRJEB308	MRS	30°C, partial anaerobic	CTTGCTTCATGATTCAGACCTTGGTGAGTGGCGGACGGGTGAGTAACACGTGGGTAACCT GCCCAAAAGTGGGGGATAACATCTGGAAACAGGTGCTAATACCGCATAACAACTACTTTC TCATGATCGTAGCTTGAAAGATGGCTCTGCTATCGCTTTTGGATGGACCCGCGGCGTATT AGCTAGTTGGTGAGGTAATAGCTCACCAAGGCAATGATACGTAGCCGACCTGAGAGGGTA ATCGGCCACATTGGGACTGAGACACGGCCCAAACTCCTACGGGAGGCAGCAGTAGGGAAT CTTCCACAATGGGCGAAAGCCTGATGGAGCAATGCCGCGTGAGTGAAGAAGGTTTTCGGA TCGTAAAACTCTGTTGTTGAAGAAGAACATGCG…
Lactobacillus curvatus FH11		28038	Raw cow milk	France	2004	Firmicutes	Bacilli	Lactobacillales	Lactobacillaceae	INRA-URF	No		MRS	30°C, partial anaerobic	CTTGCTTCTGATTGATAACATTTGAGTGAGTGGCGGACGGGTGAGTAACACGTGGGTAAC CTGCCCTAAAGTGGGGGATAACATTTGGAAACAGATGCTAATACCGCATAAAACCTAGCA CCGCATGGTGCAAGGTTGAAAGATGGTTTCGGCTATCACTTTAGGATGGACCCGCGGTGC ATTAGTTAGTTGGTGAGGTAAAGGCTCACCAAGACCGTGATGCATAGCCGACCTGAGAGG GTAATCGGCCACACTGGGACTGAGACACGGCCCAGACTCCTACGGGAGGCAGCAGTAGGG AATCTTCCACAATGGACGAAAGTCTGATGGAGCAACGCCGCGTGAGTGAAGAAGGTTTTC GGATCGTAAAACTCTGTTGTTGGAGAAGAACGT…
Lactobacillus parabuchneri FH7		152331	Raw cow milk	France	2004	Firmicutes	Bacilli	Lactobacillales	Lactobacillaceae	INRA-URF	No		MRS	30°C, partial anaerobic	TCTTGGTTATTGATGTTGAGATGCTTGCATTTAACTGATTTAACATTGAGACGAGTGGCG AACTGGTGAGTAACACGTGGGTAACCTGCCCTTGAAGTAGGGGATAACACTTGGAAACAG GTGCTAATACCGTATAACAACCAAAACCACCTGGTTTTGGTTTAAAAGATGGCTTCGGCT ATCACTTTAGGATGGACCCGCGGCGTATTAGCTTGTTGGTAAGGTAACGGCCTACCAAGG CAATGATACGTAGCCGACCTGAGAGGGTAATCGGCCACATTGGGACTGAGACACGGCCCA AACTCCTACGGGAGGCAGCAGTAGGGAATCTTCCACAATGGACGAAAGTCTGATGGAGCA ACGCCGCGTGAGTGATGAAGGGTTTCGGCTCGT…
Lactococcus garvieae N201		1363	Uncooked semi-hard cheese with cow milk	France	1991	Firmicutes	Bacilli	Lactobacillales	Streptococcaceae	INRA-URF	Yes	PRJEB328	MRS	30°C, partial anaerobic	TTGCTATTTTTATGAAGAGCGGCGAACGGGTGAGTAACGCGTGGGAAATCTGCCGAGTAG CGGGGGACAACGTTTGGAAACGAACGCTAATACCGCATAACAATGAGAATCGCATGATTC TTATTTAAAAGAAGCAATTGCTTCACTACTTGATGATCCCGCGTTGTATTAGCTAGTTGG TAGTGTAAAGGACTACCAAGGCGATGATACATAGCCGACCTGAGAGGGTGATCGGCCACA CTGGGACTGAGACACGGCCCAGACTCCTACGGGAGGCAGCAGTAGGGAATCTTCGGCAAT GGGGGCAACCCTGACCGAGCAACGCCGCGTGAGTGAAGAAGGTTTTCGGATCGTAAAACT CTGTTGTTAGAGAAGAACGTTAAGTAGAGTGGA…
Lactococcus raffinolactis NCDO617	Yes	1366	Raw milk	NA	NA	Firmicutes	Bacilli	Lactobacillales	Streptococcaceae	NCFB	Yes	PRJEB329	MRS	30°C, anaerobic	CAACCTTCTTTCGGGTTTATTACCGGCAGTTTCGCTAGAGTGCCCAACTTAATGATGGCA ACTAACAATAGGGGTTGCGCTCGTTGCGGGACTTAACCCAACATTTCACGACACGAGCTG ACGACAACCATGCACCACCTGTATCCCGTGTCCCGAAGGAACTTCCTATCTCTAGGAATA GCACGAGTATGTCAAGACCTGGTAAGGTTCTTCGCGTTGCTTCGAATTAAACCACATGCT CCACCGCTTGTGCGGGCCCCCGTCAATTCCTTTGAGTTTCAACCTTGCGGTCGTACTCCC CAGGCGGAGTGCTTAATGCGTTTGCTGCGTCACTTAGGGCTGGATAGCCCCAAACAACTA GCACTCATCGTTTACGGCGTGGACTACCAGGGT…
Leucobacter komagatae 1L36		55969	Soft smear-ripened cheese with pasteurised milk	France	2002	Actinobacteria	Actinobacteria	Actinomycetales	Microbacteriaceae	LMILA	Yes	PRJEB246	BHI	28°C, aerobic	GAACATCTCACGACACGAGCTGACGACAACCATGCACCACCTGTATACGAGTGTCCAAAG AGTTGACGATCTCTCGCCCGTTCTCGTATATGTCAAGCCTTGGTAAGGTTCTTCGCGTTG CATCGAATTAATCCGCATGCTCCGCCGCTTGTGCGGGCCCCCGTCAATTCCTTTGAGTTT TAGCCTTGCGGCCGTACTCCCCAGGCGGGGAACTTAATGCGTTAGCTACGACACAGAACC CGTGGAACAGGCCCTACATCTAGTTCCCAACGTTTACGGCATGGACTACCAGGGTATCTA ATCCTGTTCGCTCCCCATGCTTTCGCTCCTCAGCGTCAGTAGCGGCCCAGAGATCTGCCT TCGCCATCGGTGTTCCTCCTGATATCTGCGCAT…
Leucobacter sp. 7(1)		55968	Soft smear-ripened cheese	France	NA	Actinobacteria	Actinobacteria	Actinomycetales	Microbacteriaceae	INRA-GMPA	No		BHI	28°C, aerobic	CGTGTTGACCACGGCAGTATCCCATGAGTTCCCACCATAACGTGCTGGCAACATAGGACG AGGGTTGCGCTCGTTGCCGGACTTAACCGAACATCTCACGACACGAGCTGACGACAACCA TGCACCACCTGTTTACGAGTGTCCAAAGAGTTGACGATCTCTCGCCCGTTCTCGTATATG TCAAGCCTTGGTAAGGTTCTTCGCGTTGCATCGAATTAATCCGCATGCTCCGCCGCTTGT GCGGGCCCCCGTCAATTCCTTTGAGTTTTAGCCTTGCGGCCGTACTCCCCAGGCGGGGAA CTTAATGCGTTAGCTACGACACAGAACCCGTGGAACAGGCCCTACATCTAGTTCCCAACG TTTACGGCATGGACTACCAGGGTATCTAATCCT…
Leucobacter sp. ER15 166 BHI15		55968	Uncooked semi-hard cheese with cow milk	France	2010	Actinobacteria	Actinobacteria	Actinomycetales	Microbacteriaceae	INRA-URF	Yes	PRJEB301	BHI	28°C, aerobic	CTTGCTGGGTGGAAGAGTGGCGAACGGGTGAGTAACACGTGAGTAACCTGCCCTGAACTC TGGGATAAGCACTGGAAACGGTGTCTAATACTGGATATGACCTATCACCGCATGGTGTGT AGGTGGAAAGATTTATCGGTTCTGGATGGACTCGCGGCCTATCAGCTAGATGGTGAGGTA ATGGCTCACCATGGCGACGACGGGTAGCCGGCCTGAGAGGGTGACCGGCCACACTGGGAC TGAGACACGGCCCAGACTCCTACGGGAGGCAGCAGTGGGGAATATTGCACAATGGGCGCA AGCCTGATGCAGCAACGCCGCGTGAGGGATGACGGCCTTCGGGTTGTAAACCTCTTTTAG TAGGGAAGAAGCGCAAGTGACGGTACCTGCAGA…
Leuconostoc citreum MSE2		33964	Raw cow milk	France	2004	Firmicutes	Bacilli	Lactobacillales	Leuconostocaceae	INRA-URF	Yes	PRJEB321	MRS	30°C, partial anaerobic	AACGCGCAGCGAGAGGTGCTTGCACCTTTCAAGCGAGTGGCGAACGGGTGAGTAACACGT GGATAACCTGCCTCAAGGCTGGGGATAACATTTGGAAACAGATGCTAATACCGAATAAAA CTTAGTATCGCATGATATCAAGTTAAAAGGCGCTACGGCGTCACCTAGAGATGGATCCGC GGTGCATTAGTTAGTTGGTGGGGTAAAGGCTTACCAAGACAATGATGCATAGCCGAGTTG AGAGACTGATCGGCCACATTGGGACTGAGACACGGCCCAAACTCCTACGGGAGGCTGCAG TAGGGAATCTTCCACAATGGGCGCAAGCCTGATGGAGCAACGCCGCGTGTGTGATGAAGG CTTTCGGGTCGTAAAGCACTGTTGTATGGGAAG…
Leuconostoc mesenteroides CNRZ1283		1246	Goat cheese	France	1984	Firmicutes	Bacilli	Lactobacillales	Leuconostocaceae	INRA-CIRM-BIA	Yes	PRJEB235	MRS	30°C, partial anaerobic	TAATGCGTTTAGCTTCGGCACTAAGAGGCGGAAACCTCCTAACACCTAGTGTTCATCGTT TACGGTGTGGACTACCAGGGTATCTAATCCTGTTTGCTACCCACACTTTCGAGCCTCAAC GTCAGTTGCAGTCCAGTAAGCCGCCTTCGCCACTGGTGTTCTTCCATATATCTACGCATT CCACCGCTACACATGGAGTTCCACTTACCTCTACTGCACTCAAGTTAACCAGTTTCCAAT GCCATTCCGGAGTTGAGCTCCGGGCTTTCACATCAGACTTAATAAACCGTCTGCGCTCGC TTTACGCCCAATAAATCCGGATAACGCTCGGGACATACGTATTACCGCGGCTGCTGGCAC GTATTTAGCCGTCCCTTTCTGGTATGGTACCGT…
Leuconostoc pseudomesenteroides MSE7		33968	Raw cow milk	France	2004	Firmicutes	Bacilli	Lactobacillales	Leuconostocaceae	INRA-URF	Yes	PRJEB322	MRS	30°C, partial anaerobic	GCACCTTTCAAGTGAGTGGCGAACGGGTGAGTAACACGTGGACAACCTGCCTCAAGGCTG GGGATAACATTTGGAAACAGATGCTAATACCGAATGAAACTTAGTGTCGCATGATACGAA GTTAAAAGGCGCTTTGGCGTCACCTAGAGATGGATCCGCGGTGCATTAGTTAGTTGGTGG GGTAAAGGCCTACCAAGACAATGATGCATAGCCGAGTTGAGAGACTGATCGGCCACATTG GGACTGAGACACGGCCCAAACTCCTACGGGAGGCTGCAGTAGGGAATCTTCCACAATGGG CGAAAGCCTGATGGAGCAACGCCGCGTGTGTGATGAAGGCTTTCGGGTCGTAAAGCACTG TTGTATGGGAAGAACAGCTAGAATAGGGAATGA…
Luteococcus japonicus LSP Lj1		33984	Cheese	France	2006	Actinobacteria	Actinobacteria	Actinomycetales	Propionibacteriaceae	Standa	Yes	PRJEB313	YEL	30°C, partial anaerobic	ACGGTTGGGCCACTGGCTTCGGGTGTTACCGACTTTCATGACTTGACGGGCGGTGTGTACAAGCCCCGGGAACGTATTCACCGCAGCGTTGCTGATCTGCGATTACTAGCGACTCCGACTTCATGGGGTCGAGTTGCAGACCCCAATCCGAACTGAGACCGGCTTTTTGGGATTCGCTCACCCTTGCAGGTTCGCAGCCCTTTGTACCGGCCATTGTAGCATGCGTGAAGCCCTGGACATAAGGGGCATGATGACTTGACGTCATCCCCACCTTCCTCCGAGTTGACCCCGGCGGTCTCCAATGAGTCCCCACCATTACGTGCTGGCAACATTGGACGAGGGTTGCGCTCGTTGCGGGACTTAACCCAACATCTCACGACACGAGCTGACGACAGCCAT…
Macrococcus caseolyticus ATCC 13458	Yes	69966	Cow milk	NA	NA	Firmicutes	Bacilli	Bacillales	Staphylococcaceae	ATCC	Yes	PRJEB271	BHI	28°C, aerobic	CATCTGTCCCCCTTCGACGGCTAGCTCCTAAAAGGTTACTCCACCGGCTTCGGGTGTTAC AAACTCTCGTGGTGTGACGGGCGGTGTGTACAAGACCCGGGAACGTATTCACCGTAGCAT GCTGATCTACGATTACTAGCGATTCCAGCTTCATGTAGTCGAGTTGCAGACTACAATCCG AACTGAGAATGGTTTTATGGGATTTGCTTGACCTCGCGGTTTTGCTGCCCTTTGTACCAT CCATTGTAGCACGTGTGTAGCCCAAATCATAAGGGGCATGATGATTTGACGTCATCCCCA CCTTCCTCCGGTTTGTCACCGGCAGTCTCTCTAGAGTGCCCAACCTAATGATGGCAACTA AAGATAAGGGTTGCGCTCGTTGCGGGACTTAAC…
Marinilactibacillus psychrotolerans 42ea		191770	Soft smear-ripened cheese with raw milk	France	2002	Firmicutes	Bacilli	Lactobacillales	Carnobacteriaceae	INRA-GMPA	Yes	PRJEB266	TSBYG	30°C, partial anaerobic	TAACTGGCAGTCTCGGTTAGAGTGCCCAATTGAATGCTGGCAACTAACAAATAGGGGTTG CGGTTCGTTACGGGACTTAACCCAACAATCTCACGACACGAGCTGACGACAACCATGCAC CACCTGTCATTCTGTCCCCGAAGGGAAAGCTCTATCTCTAGAGTGTTCAGAGGATGTCAA GACCTGGTAAGGTTCTTCGCGTTGCTTCGAATTAAACCACATGCTCCACCGCTTGTGCGG GTCCCCGTCAATTCCTTTGAGTTTCAGCCTTGCGGCCGTACTCCCCAGGCGGAGTGCTTA ATGCGTTAGCTCCAGCACTGAAGGGCGGAAACCCTCCAACACTTAGCACTCATCGTTTAC GGCGTGGACTACCAGGGTATCTAATCCTGTTCG…
Marinilactibacillus psychrotolerans FAM208 59		191770	Surface of pressed cheese	Switzerland	NA	Firmicutes	Bacilli	Lactobacillales	Carnobacteriaceae	ALP	Yes	PRJEB307	TSBYG	30°C, partial anaerobic	CCAGGTCATAAGGGGCATGATGATTTGAAGTCATTCCCCGCTTTCTTCCGGTTTATCACC GGCAGTCTCGCTAGAGTGCCCAACTGAATGCTGGCAACTAACAATAGGGGTTGCGCTCGT TACGGGACTTAACCCAACATCTCACGACACGAGCTGACGACAACCATGCACCACCTGTCA CTCTGTCCCCGAAGGGAAAGCTCTATCTCTAGAGTGTTCAGAGGATGTCAAGACCTGGTA AGGTTCTTCGCGTTGCTTCGAATTAAACCACATGCTCCACCGCTTGTGCGGGTCCCCGTC AATTCCTTTGAGTTTCAGCCTTGCGGCCGTACTCCCCAGGCGGAGTGCTTAATGCGTTAG CTCCAGCACTGAAGGGCGGAAACCCTCCAACAC…
Microbacterium foliorum C45		104336	Soft smear-ripened cheese	France	NA	Actinobacteria	Actinobacteria	Actinomycetales	Microbacteriaceae	INRA-GMPA	Yes	PRJEB276	BHI	28°C, aerobic	AGTCTAATTCCGATCCCCCTTCGACAGCTCCCTCCCCGAGGGGTTAGGCCACCGGCTTCA GGTGTTACCGACTTTCATGACTTGACGGGCGGTGTGTACAAGACCCGGGAACGTATTCAC CGCAGCGTTGCTGATCTGCGATTACTAGCGACTCCGACTTCATGAGGTCGAGTTGCAGAC CTCAATCCGAACTGGGACCGGCTTTTTGGGATTCGCTCCACCTCACCGGTATTGCAGCCC ATTGTACCGGCCATTGTAGCATGCGTGAAGCCCAAGACATAAGGGGCATGATGATTTGAC GTCATCCCCCACCTTCCTTCCGAGTTGACCCCGGCAGTATCCCATGAGTTCCCACCATTA CGTGCTGGCAACATAGAACGAGGGTTGCGCTCG…
Microbacterium gubbeenense Mu132		159896	Soft smear-ripened cheese	France	1992	Actinobacteria	Actinobacteria	Actinomycetales	Microbacteriaceae	INRA-GMPA	Yes	PRJEB325	BHI	28°C, aerobic	GGCGGGGAACTTAATGCGTTAGCTGCGTCACGGAGACCGTAGAAAGGCCCCCACAACTAG TTCCCAACGTTTACGGAGTGGACTACCAGGGTATCTAAGCCTGTTTGCTCCCCACTCTTT CGCTCCTCAGCGTCAGTTACGGCCCAGAGATCTGCCTTCGCCATCGGTGTTCCTCCTGAT ATCTGCGCATTCCACCGCTACACCAGGAATTCCAATCTCCCCTACCGCACTCAAGTCTGC CCGTACCCACTGCAAGCTGGAAGTTGAGCCTCCAGTTTTCACAGCAGACGTGACAAACCG CCTACGAGCTCTTTACGCCCAATAATTCCGGATAACGCTTGCACCCTACGTATTACCGCG GCTGCTGGCACGTAGTTAGCCGGTGCTTTTTCT…
Microbacterium oxydans PCA1		82380	Cow milk	France	2001	Actinobacteria	Actinobacteria	Actinomycetales	Microbacteriaceae	INRA-URF	Yes	PRJEB332	BHI	28°C, aerobic	GAACACGGAGCTTGCTCTGTGGGATCAGTGGCGAACGGGTGAGTAACACGTGAGCAACCT GCCCCTGACTCTGGGATAAGCGCTGGAAACGGCGTCTAATACTGGATATGTGACGTGACC GCATGGTCTGCGTCTGGAAAGAATTTCGGTTGGGGATGGGCTCGCGGCCTATCAGCTTGT TGGTGAGGTAATGGCTCACCAAGGCGTCGACGGGTAGCCGGCCTGAGAGGGTGACCGGCC ACACTGGGACTGAGACACGGCCCAGACTCCTACGGGAGGCAGCAGTGGGGAATATTGCAC AATGGGCGCAAGCCTGATGCAGCAACGCCGCGTGAGGGACGACGGCCTTCGGGTTGTAAA CCTCTTTTAGCAGGGAAGAAGCGAAAGTGACGG…
Micrococcus luteus 431		1270	Milk	France		Actinobacteria	Actinobacteria	Actinomycetales	Micrococcaceae	INRA-GMPA	No		BHI	28°C, aerobic	TCACGACACGAACTGACGACAACCATGCACCACCTGTGAACCCGCCCCAAAGGGGAAACC GTATCTCTACGGCGATCGAGAACATGTCAAGCCTTGGTAAGGTTCTTCGCGTTGCATCGA ATTAATCCGCATGCTCCGCCGCTTGTGCGGGCCCCCGTCAATTCCTTTGAGTTTTAGCCT TGCGGCCGTACTCCCCAGGCGGGGCACTTAATGCGTTAGCTGCGGCGCGGAAACCGTGGA ATGGTCCCCACACCTAGTGCCCAACGTTTACGGCATGGACTACCAGGGTATCTAATCCTG TTCGCTCCCCATGCTTTCGCTCCTCAGCGTCAGTTACAGCCCAGAGACCTGCCTTCGCCA TCGGTGTTCCTCCTGATATCTGCGCATTCCACC…
Micrococcus luteus Mu201		1270	Soft smear-ripened cheese with raw milk	France	1992	Actinobacteria	Actinobacteria	Actinomycetales	Micrococcaceae	INRA-GMPA	Yes	PRJEB237	BHI	28°C, aerobic	TAGAGTTTGATCCTGGCTCAGGATGAACGCTGGCGGCGTGCTTAACACAT GCAAGTCGAACGATGAAGCCCAGCTTGCTGGGTGGATTAGTGGCGAACGG GTGAGTAACACGTGAGTAACCTGCCCTTAACTCTGGGATAAGCCTGGGAA ACTGGGTCTAATACCGGATAGGAGCGCCTACCGCATGGTGGGTGTTGGAA AGATTTATCGGTTTTGGATGGACTCGCGGCCTATCAGCTTGTTGGTGAGG TAATGGCTCACCAAGGCGACGACGGGTAGCCGGCCTGAGAGGGTGACCGG CCACACTGGGACTGAGACACGGCCCAGACTCCTACGGGAGGCAGCAGTGG GGAATATTGCACAATGGGCGAAAGCCTGATGCAGCGACGCCG…
Micrococcus lylae 2B3F		1273	Soft smear-ripened cheese with raw milk	France	1992	Actinobacteria	Actinobacteria	Actinomycetales	Micrococcaceae	INRA-GMPA	No		BHI	28°C, aerobic	CAACATCTCACGACACGAGCTGACGACAACCATGCACCACCTGTGAACCCGCCCCAAAGG GGAAACCGTATCTCTACGGCGAACGAGAACATGTCAAGCCTTGGTAAGGTTCTTCGCGTT GCATCGAATTAATCCGCATGCTCCGCCGCTTGTGCGGGCCCCCGTCAATTCCTTTGAGTT TTAGCCTTGCGGCCGTACTCCCCAGGCGGGGCACTTAATGCGTTAGCTGCGGCGCGGAAA CCGTGGAATGGCCCCCACACCTAGTGCCCAACGTTTACGGCATGGACTACCAGGGTATCT AATCCTGTTCGCTCCCCATGCTTTCGCTCCTCAGCGTCAGTTACAGCCCAGAGACCTGCC TTCGCCATCGGTGTTCCTCCTGATATCTGCGCA…
Morganella morganii subsp. siboni 3A5A		180435	Soft smear-ripened cheese with raw milk	France	1992	Proteobacteria	Gammaproteobacteria	Enterobacteriales	Enterobacteriaceae	INRA-GMPA	Yes	PRJEB255	BHI	28°C, aerobic	TTTTCAGAGTTCCCGAAGGCACCAAAGCATCTTTGCTAAGTTCTCTGGATGTCAAGAGTA GGTAAGGTTCTTCGCGTTGCATCGAATTAAACCACATGCTCCACCGCTTGTGCGGGCCCC CGTCAATTCATTTGAGTTTTAACCTTGCGGCCGTACTCCCCAGGCGGTCGACTTAACGCG TTAGCTCCGGAAGCCACGCCTCAAGGGCACAACCTCCAAGTCGACATCGTTTACAGCGTG GACTACCAGGGTATCTAATCCTGTTTGCTCCCCACGCTTTCGCACCTGAGCGTCAGTCTT TGTCCAGGGGGCCGCCTTCGCCACCGGTATTCCTCCACATCTCTACGCATTTCACCGCTA CACATGGAATTCTACCCCCCTCTACAAGACTCT…	GTACCGTTCCATGGCATGAATGCCACGCGCATGTTCTGACCCAGTGCCAGTTCGCCGAGG TCAGTTGACGGACCATCAGCCAGCACATCACCGCGCTCAACCGGCTCACCCAGCGATACG CAAGGAGTCTGGTTGATACAGGTGTTCTGGTTAGAACGGGTATATTTGGTCAGGCTGTAG ATGTCGATGCCCGCTTCGCCGGCATACATTTCATCTTCATTAACCTTGATAACGATACGT GATGCGTCAACGTACTGAACCATACCGCCGCGTTTGGCTACGGCTGTAACACCGGAGTCA ACCGCTACCGCACGTTCCATACCGGTACCAACCAGCGGCTTATCAGCGCGCAGAGTCGGA ACGGCCTGACGTTGCATGTTCGCACCCATCAAT…
Morganella psychrotolerans 925		368603	Soft smear-ripened cheese	France	NA	Proteobacteria	Gammaproteobacteria	Enterobacteriales	Enterobacteriaceae	AERIAL	Yes	PRJEB233	BHI	28°C, aerobic	CGTTGCGGGACTTAACCCAACATTTCACAACACGAGCTGACGACAGCCATGCAGCACCTG TTTCAGAGTTCCCGAAGGCACCAAAGCATCTCTGCTAAGTTCTCTGGATGTCAAGAGTAG GTAAGGTTCTTCGCGTTGCATCGAATTAAACCACATGCTCCACCGCTTGTGCGGGCCCCC GTCAATTCATTTGAGTTTTAACCTTGCGGCCGTACTCCCCAGGCGGTCGACTTAACGCGT TAGCTCCGGAAGCCACGCCTCAAGGGCACAACCTCCAAGTCGACATCGTTTACAGCGTGG ACTACCAGGGTATCTAATCCTGTTTGCTCCCCACGCTTTCGCACCTGAGCGTCAGTCTTT GTCCAGGGGGCCGCCTTCGCCACCGGTATTCCT…	GTACCGTTCCATGGCATAAATGCCACGCGCATGTTCTGACCCAGCGCCAGTTCACCCAGA TCGGTGGACGGACCATCAGCCAGCACATCACCGCGGTTCAACAGGCTCACCCAACGAAAC GCAAGGCGTCTGGTTGATACAGGTGTTCTGGTTAGAGCGGGTATATTTAGTCAGACTATA GATGTCGATACCTGCTTCGCCGGCATACATCTCTTCGTCATTAACTTTGATAACGATACG TGACGCATCAACGTACTGAACTGTACCACCACGCTTGGGCAACGGCGGTTACGCCGGAGT CAACCGCAACAGCGCGTTCCATACCAGTACCAACCAGCGGCTTGTCAGCGCGCAGAGTCG GAACCGCCTGACGTTGCATGTTCGCACCCATCA…
Mycetocola reblochoni REB411		331618	Smeared slightly pressed cheese	France	2003	Actinobacteria	Actinobacteria	Actinomycetales	Microbacteriaceae	Actalia	No		BHI	28°C, aerobic	CCGGTATATGTCAAGCCTTGGTAAGGTTCTTCGCGTTGCATCGAATTAATCCGCATGCTC CGCCGCTTGTGCGGGCCCCCGTCAATTCCTTTGAGTTTTAGCCTTGCGGCCGTACTCCCC AGGCGGGGAACTTAATGCGTTAGCTGCGACACGGAGACCGTGGAAAGGCCCCCACATCTA GTTCCCAACGTTTACGGGGTGGACTACCAGGGTATCTAAGCCTGTTTGCTCCCCACCCTT TCGCTCCTCAGCGTCAGTAGCGGCCCAGAGATCTGCCTTCGCCATCGGTGTTCCTCCTGA TATCTGCGCATTCCACCGCTACACCAGGAATTCCAATCTCCCCTACCGCACTCTAGTCTG CCCGTACCCACTGCAGGCCCGAGGTTGAGCCTC…
Mycobacterium vaccae CIP 105934		1810	Cow milk	unknown	1964	Actinobacteria	Actinobacteria	Actinomycetales	Mycobacteriaceae	CIP	Yes	PRJEB282	BHI	37°C, aerobic	GTGCTTAACACATGCAAGTCGAACGGAAAGGCCCTTCGGGGTACTCGAGTGGCGAACGGGTGAGTAACACGTGGGTGATCTGCCCTGCACTTTGGGATAAGCCTGGGAAACTGGGTCTAATACCGAATACACCCTTCTGGCTGCATGGTCTGGGAGGGGAAAGCTTTTGCGGTGTGGGATGGGCCCGCGGCCTATCAGCTTGTTGGTGAGGTTACGGCTCACCAAGGCGACGACGGGTAGCCGGCCTGAGAGGGTGACCGGCCACACTGGGACTGAGATACGGCCCAGACTCCTACGGGAGGCAGCAGTGGGGAATATTGCACAATGGGCGCAAGCCTGATGCAGCGACGCCGCGTGAGGGATGACGGCCTTCGGGTTGTAAACCTCTTTCGCCAGGGA…
Ochrobactrum sp. Ti27		42190	Uncooked semi-hard cheese with cow milk	France	2007	Proteobacteria	Alphaproteobacteria	Rhizobiales	Brucellaceae	INRA-URF	No		BHI	28°C, aerobic	ACGGAATAACTCAGGGAAACTTGTGCTAATACCGTATGTGCCCTTCGGGGGAAAGATTTA TCGGCAAAGGATGAGCCCGCGTTGGATTAGCTAGTTGGTGAGGTAAAGGCTCACCAAGGC GACGATCCATAGCTGGTCTGAGAGGATGATCAGCCACACTGGGACTGAGACACGGCCCAG ACTCCTACGGGAGGCAGCAGTGGGGAATATTGGACAATGGGCGCAAGCCTGATCCAGCCA TGCCGCGTGAGTGATGAAGGTCTTAGGATTGTAAAGCTCTTTCACCGGTGAAGATAATGA CGGTAACCGGAGAAGAAGCCCCGGCTAACTTCGTGCCAGCAGCCGCGGTAATACGAAGGG GGCTAGCGTTGTTCGGATTTACTGGGCGTAAAG…	CACACGCATGTTCTGACCCAGCGCCAGTTCACCCAGATCGGTAGACGGGCCGTCTGCCAG CACGTCGCCGCGCTCGATAGGCTCGCCCAGGTTGACACACGGCATCTGGTTGATGCAGGT GTTCTGGTTGGAACGGGTGTACTTGGTCAGGTTATAAATGTCGATGCCTGCTTCGCCCGG GTACATCTCGTCTTCGTTAACTTTGATAACGATACGAGAAGCATCCACGTACTGGATCAC ACCGCCGCGTTTGGCAACGGCGGTTACGCCGGAGTCAACCGCTACTGCGCGTTCCATACC GGTACCGACCAGCGGCTTGTCAGCACGCAGGGTTGGCACCGCCTGACGTTGCATGTTCGC ACCCATCAATGCACGGTTGGCGTCATCGTGTTC…
Ornithinibacillus bavariensis CIP 109287	Yes	545502	Pasteurized milk	Germany	1994	Firmicutes	Bacilli	Bacillales	Bacillaceae	CIP	Yes	PRJEB287	TCS	30°C, aerobic	ATGTCAAGACCCTGGTAAGGGTTCTTCGCGTTGCTTCGAATTAAACCCACATGCTCCCAC CGCTTGTGCGGGCCCCCGTCAATTCTTTTGAGTTTCAGCCTTGCGGCCGTACTCCCCAGG CGGAGTGCTTAATGCGTTAACTTCAGCACTAAGGGGCGGAAACCCCCTAACACCTAGCAC TCATCGTTTACGGCGTGGACTACCAGGGTATCTAATCCTGTTCGCTCCCCACGCTTTCGC GCCTCAGCGTCAGTTACAGACCAGAGAGTCGCCTTCGCCACTGGTGTTCCTCCACATCTC TACGCATTTCACCGCTACACGTGGAATTCCACTCTCCTCTTCTGCACTCAAGTCCTCCAG TTTCCAATGACCCTCCACGGTTAAGCCGTGGGC…
Paenibacillus lactis CIP 108827		228574	Raw milk	Belgium	NA	Firmicutes	Bacilli	Bacillales	Paenibacillaceae	CIP	Yes	PRJEB286	TCS	30°C, aerobic	CTATCTCTAGAGGATTCAGAGGGATGTCAAGACTTGGTAAGGTTCTTCGCGTTGCTTCGA ATTAAACCACATACTCCACTGCTTGTGCGGGTCCCCGTCAATTCCTTTGAGTTTCAGTCT TGCGACCGTACTCCCCAGGCGGAATGCTTAATGTGTTAACTTCGGCACCAAGGGTATCGA AACCCCTAACACCTAGCATTCATCGTTTACGGCGTGGACTACCAGGGTATCTAATCCTGT TCGCTCCCCACGCTTTCGCGCCTCAGCGTCAGTTACAGCCCAGAGAGTCGCCTTCGCCAC TGGTGTTCCTCCACATATCTACGCATTTCACCGCTACACGTGGAATTCCACTCTCCTCTT CTGCACTCAAGTTCCCCAGTTTCCAGTGCGTCC…
Paenibacillus sp. 3M17		58172	Soft smear-ripened cheese	France	2002	Firmicutes	Bacilli	Bacillales	Paenibacillaceae	LMILA	Yes	PRJEB363	TCS	30°C, aerobic	GTTGCGCTCGTTGCGGGACTTAACCCAACATCTCACGACACGAGCTGACGACAACCATGC ACCACCTGTCTCCTCTGTCCCGAAGGAAAGGTACATCTCTGTACCGGTCAGAGGGATGTC AAGACCTGGTAAGGTTCTTCGCGTTGCTTCGAATTAAACCACATACTCCACTGCTTGTGC GGGTCCCCGTCAATTCCTTTGAGTTTCAGTCTTGCGACCGTACTCCCCAGGCGGAGTGCT TAATGTGTTAACTTCGGCACCAAGGGTATCGAAACCCCTAACACCTAGCACTCATCGTTT ACGGCGTGGACTACCAGGGTATCTAATCCTGTTTGCTCCCCACGCTTTCGCGCCTCAGCG TCAGTTACAGCCCAGAGAGTCGCCTTCGCCACT…
Pantoea agglomerans PCAiQ6.3		549	Raw cow milk	France	2007	Proteobacteria	Gammaproteobacteria	Enterobacteriales	Enterobacteriaceae	INRA-URF	Yes	PRJEB344	BHI	28°C, aerobic	TGCAGTCGGACGGTAGCACAAGAGAGCTTGCTCTCGGGTGACGAGTGGCGGACGGGTGAG TAATGTCTGGGGATCTGCCCGATAGAGGGGGATAACCACTGGAAACGGTGGCTAATACCG CATAACGTCGCAAGACCAAAGAGGGGGACCTTCGGGCCTCTCACTATCGGATGAACCCCG ATGGGATTAGCTAGTAGGCGGGGTAATGGCCCACCTAGGCGACGATCCCTAGCTGGTCTG AGAGGATGACCAGCCACACTGGAACTGAGACACGGTCCAGACTCCTACGGGAGGCAGCAG TGGGGAATATTGCACAATGGGCGCAAGCCTGATGCAGCCATGCGGCGTGTATGAAGAAGG CCTTCGGGTTGTAAAGTACTTTCAGCGGGGAGG…
Propionibacterium acidipropinici LSPAc1		1748	Raw milk	France	2006	Actinobacteria	Actinobacteria	Actinomycetales	Propionibacteriaceae	Standa	Yes	PRJEB315	YEL	30°C, partial anaerobic	CACCGCTCCACCAGGAATTCCATTCTCCCCTACCTTCCTCAAGTCAACCCGTATCGAAAG CACGCTCAGGGTTAAGCCCCAAGTTTTCACTTCCGACGCGATCAACCGCCTACGAGCCCT TTACGCCCAATAAATCCGGACAACGCTCGCACCCTACGTATCACCGCGGCTGCTGGCACG TAGTTAGCCGGTGCTTCTTCTCCAGGTACCGTCAACACCCCAAAAGAATGCCTTCGCCCC TGGTGAAAGCGGTTTACAACCCGAAGGCCGTCATCCCGCACGCGGCGTTGCTGCATCAGG CTTCCGCCCATTGTGCAATATTCCCCACTGCTGCCTCCCGTAGGAGTCTGGGCCGTATCT CAGTCCCAATGTGGCCGGTCACCCTCTCAGGCC…
Propionibacterium jensenii LSPJe1		1749	Hard Cheese	France	2006	Actinobacteria	Actinobacteria	Actinomycetales	Propionibacteriaceae	Standa	No		YEL	30°C, partial anaerobic	TCCACCGCTCCACCAGGAATTCCATTCTCCCCTACCTTCCTCAAGTCAACCCGTATCGAA AGCACGCCCAGGGTTAAGCCCCAAGTTTTCACTTCCGACGTGATCAACCACCTACGAGCT CTTTACGCCCAATAAATCCGGACAACGCTCGCACCCTACGTATCACCGCGGCTGCTGGCA CGTAGTTAGCCGGTGCTTCTTCTCCAGGTACCGTCACACCCCGAAAGGCACTTCGTCCCT GGTGAAAGCGGTTTACAACCCGAAGGCCGTCATCCCGCACGCGGCGTTGCTGCATCAGGC TTGCGCCCATTGTGCAATATTCCCCACTGCTGCCTCCCGTAGGAGTCTGGGCCGTATCTC AGTCCCAATGTGGCCGGTCACCCTCTCAGGCCG…
Propionibacterium thoenii LSPTH1		1751	Raw milk	France	2006	Actinobacteria	Actinobacteria	Actinomycetales	Propionibacteriaceae	Standa	Yes	PRJEB314	YEL	30°C, partial anaerobic	GGTAGTATAATGCGTTAGCTACGGGCACGGAATCCCGTGGAATGGACCCCACACCTAGTA CCCACCGTTTACAGCGTGGACTACCAGGGTATCTAAGCCTGTTTGCTCCCCACGCTTTCG CTCCTCAGCGTCAGGAAAGGTCCAGAGAACCGCCTTCGCCACTGGTGTTCCTCCTGATAT CTGCGCATTCCACCGCTCCACCAGGAATTCCATTCTCCCCTACCTTCCTCAAGTCAACCC GTATCGAAAGCACGCCCAGGGTTAAGCCCCAAGTTTTCACTTCCGACGCGATCAACCACC TACGAGCTCTTTACGCCCAATAAATCCGGACAACGCTCGCACCCTACGTATCACCGCGGC TGCTGGCACGTAGTTAGCCGGTGCTTCTTCTCC…
Proteus hauseri 1M10		183417	Soft smear-ripened cheese	France	2002	Proteobacteria	Gammaproteobacteria	Enterobacteriales	Enterobacteriaceae	LMILA	Yes	PRJEB247	BHI	28°C, aerobic	GCTTTCTTGCTGACGAGCGGCGGACGGGTGAGTAATGTATGGGGATCTGCCCGATAGAGG GGGATAACTACTGGAAACGGTAGCTAATACCGCATGACGTCTACGGACCAAAGCAGGGGC TCTTCGGACCTTGCGCTATCGGATGAACCCATATGGGATTAGCTAGTAGGTGAGGTAATG GCTCACCTAGGCGACGATCTCTAGCTGGTCTGAGAGGATGATCAGCCACACTGGGACTGA GACACGGCCCAGACTCCTACGGGAGGCAGCAGTGGGGAATATTGCACAATGGGCGCAAGC CTGATGCAGCCATGCCGCGTGTATGAAGAAGGCCTTAGGGTTGTAAAGTACTTTCAGCGG GGAGGAAGGTGTTAAGATTAATACTCTTAGCAA…
Proteus vulgaris 1M25		585	Soft smear-ripened cheese	France	2002	Proteobacteria	Gammaproteobacteria	Enterobacteriales	Enterobacteriaceae	LMILA	Yes	PRJEB248	BHI	28°C, aerobic	CCCAACATTTCACAACACGAGCTGACGACAGCCATGCAGCACCTGTCTCAGCGTTCCCGA AGGCACTCCTCTATCTCTAAAGGATTCGCTGGATGTCAAGAGTAGGTAAGGTTCTTCGCG TTGCATCGAATTAAACCACATGCTCCACCGCTTGTGCGGGCCCCCGTCAATTCATTTGAG TTTTAACCTTGCGGCCGTACTCCCCAGGCGGTCGATTTAACGCGTTAGCTCCAGAAGCCA CAGTTCAAGACCACAACCTCTAAATCGACATCGTTTACAGCGTGGACTACCAGGGTATCT AATCCTGTTTGCTCCCCACGCTTTCGCACCTGAGCGTCAGTCTTTGTCCAGGGGGCCGCC TTCGCCACCGGTATTCCTCCACATCTCTACGCA…	ACATGTGTTCTGGTTAGAACGGGTGTATTTAGTCAAGCTATAGATATCGATGCCCGCTTC ACCAGCGTAGGTCTCATCTTCGTTAACTTTGATAACGATACGAGAAGCATCAACATACTG AACAACACCACCACGCTTAGCAACCGCAGTAACACCGGAGTCAACCGCTACAGCACGCTC CATACCTGTACCTACCAGTGGTTTATCACCACGAAGTGTAGGAACAGCTTGACGTTGCAT GTTCGCACCCATCAATGCACGGTTGGCGTCATCGTGTTCAAGGAATGGGATCAGTGAAGC ACCGACAGAAACAACCTGTTGGGTTGAAACGTCCATGTACTGAACTTGGTCACGGCTAAA TAAACTTGACTCACCTTTATGACGGCAAGTTAC…
Providencia alcalifaciens GM3		126385	Soft smear-ripened cheese	France	2008	Proteobacteria	Gammaproteobacteria	Enterobacteriales	Enterobacteriaceae	INRA-GMPA	Yes	PRJEB309	BHI	28°C, aerobic	GCCCCCGTCAATTCATTTGAGTTTTAACCTTGCGGCCGTACTCCCCAGGCGGTCGATTTA ACGCGTTAGCTCCGAAAGCCACTCCTCAAGGGAACAACCTTCAAATCGACATCGTTTACA GCGTGGACTACCAGGGTATCTAATCCTGTTTGCTCCCCACGCTTTCGCACCTGAGCGTCA GTCTTTGTCCAGGGGGCCGCCTTCGCCACCGGTATTCCTCCACATCTCTACGCATTTCAC CGCTACACATGGAATTCTACCCCCCTCTACAAGACTCTAGCTGACCAGTTTTAGATGCCA TTCCCAGGTTAAGCCCGGGGATTTCACATCTAACTTAATCAACCGCCTGCGTGCGCTTTA CGCCCAGTAATTCCGATTAACGCTTGCACCCTC…
Providencia heimbachae GR4		333962	Soft smear-ripened cheese	France	2008	Proteobacteria	Gammaproteobacteria	Enterobacteriales	Enterobacteriaceae	INRA-GMPA	Yes	PRJEB310	BHI	28°C, aerobic	CCCTCCCGAAGGTTAAGCTACCTACTTCTTTTGCAACCCACTCCCATGGTGTGACGGGCG GTGTGTACAAGGCCCGGGAACGTATTCACCGTAGCATTCTGATCTACGATTACTAGCGAT TCCGACTTCATGGAGTCGAGTTGCAGACTCCAATCCGGACTACGACGTACTTTATGAGTT CCGCTAGCTCTCGCGAGTTTGCTTCTCTTTGTATACGCCATTGTAGCACGTGTGTAGCCC TACTCGTAAGGGCCATGATGACTTGACGTCATCCCCACCTTCCTCCGGTTTATCACCGGC AGTCTCCTTTGAGTTCCCACCATTACGTGCTGGCAACAAAGGATAAGGGTTGCGCTCGTT GCGGGACTTAACCCAACATTTCACAACACGAGC…	AGTGCCATTCACCGAGGTCTGTTGAAGGACCATCCGCTAACACGTCACCGCGTTCTACAG GCTCATTTAGGGACACACATGGCATTTGACTGATACAGGTGTTCTGGTTAGAACGTGTAT ATTTAGTCAGGTTATAAATATCGATTCCAGCTTCGCCCGGATACATCTCATCTTCATTAA CTTTAATGACGATACGAGAAGCATCAACGTACTGAACAGAGCCACCACGTCTTGCAACAG CGGTAACACCTGAGTCAACAGCAACCGCACGTTCCATACCTGTACCGACTAATGGTTTGT CAGCACGTAAAGTTGGAACCGCTTGACGTTGCATGTTCGCACCCATCAATGCACGGTTAG CATCATCGTGTTCAAGGAATGGAATCAAAGACG…
Providencia rettgeri 947		587	Soft smear-ripened cheese	France	NA	Proteobacteria	Gammaproteobacteria	Enterobacteriales	Enterobacteriaceae	AERIAL	Yes	PRJEB234	BHI	28°C, aerobic	ATCGCTGGCAACAAAGGATAAGGGTTGCGCTCGTTGCGGGACTTAACCCAACATTTCACA ACACGAGCTGACGACAGCCATGCAGCACCTGTTTCAGAGTTCCCGAAGGCACTAAAGCAT CTCTGCTAAATTCTCTGGATGTCAAGAGTAGGTAAGGTTCTTCGCGTTGCATCGAATTAA ACCACATGCTCCACCGCTTGTGCGGGCCCCCGTCAATTCATTTGAGTTTTAACCTTGCGG CCGTACTCCCCAGGCGGTCGATTTAACGCGTTAGCTCCGAAAGCCACTCCTCAAGGGAAC AACCTTCAAATCGACATCGTTTACAGCGTGGACTACCAGGGTATCTAATCCTGTTTGCTC CCCACGCTTTCGCACCTGAGCGTCAGTCTTTGT…	CTTCCATGGCATGAATGCCACACGCATGTTTTGACCAAGTGCTAATTCACCGAGGTCTGT TGAAGGACCATCAGCTAACACGTCACCACGTTTCAACTGGTTCACCTAAAGATACACAAG GCATCTGGCTAATACAGGTATTTTGGTTCGAACGTGTATATTTGGTCAGGTTATAAATAT CGATCCCAGCTTCACCCGGGTACATCTCATCTTCGTTAACTTTAATCACGATACGAGAAG CATCAACGTACTGAACTGAACCACCACGTCTTGCAACAGCAGTAACCCCTGAGTCAACCG CTACTGCGCGTTCCATACCTGTACCTACCAACGGTTTGTCAGCACGTAAAGTAGGAACCG CTTGACGTTGCATGTTCGCACCCATCAATGCAC…
Pseudomonas fluorescens PCAiD6.2		294	Raw cow milk	France	2007	Proteobacteria	Gammaproteobacteria	Pseudomonadales	Pseudomonadaceae	INRA-URF	Yes	PRJEB341	BHI	28°C, aerobic	TGCAGTCGAGCGGTAGAGAGAAGCTTGCTTCTCTTGAGAGCGGCGGACGGGTGAGTAATG CCTAGGAATCTGCCTGGTAGTGGGGGATAACGTTCGGAAACGGACGCTAATACCGCATAC GTCCTACGGGAGAAAGCAGGGGACCTTCGGGCCTTGCGCTATCAGATGAGCCTAGGTCGG ATTAGCTAGTTGGTGAGGTAATGGCTCACCAAGGCGACGATCCGTAACTGGTCTGAGAGG ATGATCAGTCACACTGGAACTGAGACACGGTCCAGACTCCTACGGGAGGCAGCAGTGGGG AATATTGGACAATGGGCGAAAGCCTGATCCAGCCATGCCGCGTGTGTGAAGAAGGTCTTC GGATTGTAAAGCACTTTAAGTTGGGAGGAAGGG…
Pseudomonas fragi 1E26		296	Soft smear-ripened cheese	France	2002	Proteobacteria	Gammaproteobacteria	Pseudomonadales	Pseudomonadaceae	LMILA	Yes	PRJEB244	BHI	28°C, aerobic	ATCTCTAGAAAGTTCATTGGATGTCAAGGCCTGGTAAGGTTCTTCGCGTTGCTTCGAATT AAACCACATGCTCCACCGCTTGTGCGGGCCCCCGTCAATTCATTTGAGTTTTAACCTTGC GGCCGTACTCCCCAGGCGGTCAACTTAATGCGTTAGCTGCGCCACTAAGAGTTCAAGACT CCCAACGGCTAGTTGACATCGTTTACGGCGTGGACTACCAGGGTATCTAATCCTGTTTGC TCCCCACGCTTTCGCACCTCAGTGTCAGTATCAGTCCAGGTAGTCGCCTTCGCCACTGGT GTTCCTTCCTATATCTACGCATTTCACCGCTACACAGGAAATTCCACTACCCTCTACCAT ACTCTAGCTTGCCAGTTTTGGATGCAGTTCCCA…	TGTTTTGACCAGCGCCAGTTCACCCATATCGGTGGACGGGCCGTCAGCCATGATGTCGCT ACGCTGTACACGGTCACCCTTGCGCACCAGCGGACGCTGGTTGATGCAAGTGTTCTGGTT GGAACGGGTGTATTTGGTCAGGTTGTAGATGTCGACACCGGCTTCGCCAGTTTCAACTTC GTCATCAGCAACACGAACCACGATACGGCTGGCATCAACAGAGTCGATCACGCCGCCACG ACGAGCCACGACGCAAACGCCGGAGTCACGAGCTACGTTACGCTCCATGCCGGTACCTAC CAGCGGCTTGTCAGCGCGCAGGGTTGGTACAGCTTGACGCTGCATGTTGGAACCCATCAA CGCACGGTTGGCGTCATCGTGTTCCAGGAACGG…
Pseudomonas lundensis PCAiD2.2		86185	Raw cow milk	France	2007	Proteobacteria	Gammaproteobacteria	Pseudomonadales	Pseudomonadaceae	INRA-URF	Yes	PRJEB340	BHI	28°C, aerobic	GGTGCTTGCACCTCTTGAGAGCGGCGGACGGGTGAGTAATACCTAGGAATCTGCCTGGTA GTGGGGGATAACGTTCGGAAACGGACGCTAATACCGCATACGTCCTACGGGAGAAAGCAG GGGACCTTCGGGCCTTGCGCTATCAGATGAGCCTAGGTCGGATTAGCTAGTTGGTGAGGT AATGGCTCACCAAGGCTACGATCCGTAACTGGTCTGAGAGGATGATCAGTCACACTGGAA CTGAGACACGGTCCAGACTCCTACGGGAGGCAGCAGTGGGGAATATTGGACAATGGGCGA AAGCCTGATCCAGCCATGCCGCGTGTGTGAAGAAGGTCTTCGGATTGTAAAGCACTTTAA GTTGGGAGGAAGGGCATTAACCTAATACGTTAG…
Pseudomonas sp. 1E44		286	Soft smear-ripened cheese	France	2002	Proteobacteria	Gammaproteobacteria	Pseudomonadales	Pseudomonadaceae	LMILA	Yes	PRJEB245	BHI	28°C, aerobic	TAGAAAGTTCATTGGATGTCAAGGCCTGGTAAGGTTCTTCGCGTTGCTTTGAATTAAACC ACATGCTCCACCGCTTGTGCGGGCCCCCGTCAATTCATTTGAGTTTTAACCTTGCGGCCG TACTCCCCAGGCGGTCAACTTAATGCGTTAGCTGCGCCACTAAGAGTTCAAGACTCCCAA CGGCTAGTTGACATCGTTTACGGCGTGGACTACCAGGGTATCTAATCCTGTTTGCTCCCC ACGCTTTCGCACCTCAGTGTCAGTATCAGTCCAGGTAGTCGCCTTCGCCACTGGTGTTCC TTCCTATATCTACGCATTTCACCGCTACACAGGAAATTCCACTACCCTCTACCATACTCT AGCTTGCCAGTTTTGGATGCAGTTCCCAGGTTG…
Pseudomonas sp. PCAi6.5		286	Raw cow milk	France	2007	Proteobacteria	Gammaproteobacteria	Pseudomonadales	Pseudomonadaceae	INRA-URF	Yes	PRJEB338	BHI	28°C, aerobic	TTGCTCTTCGAGTTAGCGGCGGACGGGTGAGTAATGCCTAGGAATCTGCCTGGTAGTGGG GGACAACGTTTCGAAAGGAACGCTAATACCGCATACGTCCTACGGGAGAAAGCAGGGGAC CTTCGGGCCTTGCGCTATCAGATGAGCCTAGGTCGGATTAGCTAGTTGGTGAGGTAATGG CTCACCAAGGCGACGATCCGTAACTGGTCTGAGAGGATGATCAGTCACACTGGAACTGAG ACACGGTCCAGACTCCTACGGGAGGCAGCAGTGGGGAATATTGGACAATGGGCGAAAGCC TGATCCAGCCATGCCGCGTGTGTGAAGAAGGTCTTCGGATTGTAAAGCACTTTAAGTTGG GAGGAAGGGCAGTAAGCGAATACCTTGCTGTTT…
Psychrobacter aquimaris ER15 174 BHI7		292733	Uncooked semi-hard cheese with cow milk	France	2010	Proteobacteria	Gammaproteobacteria	Pseudomonadales	Moraxellaceae	INRA-URF	Yes	PRJEB302	BHI	28°C, aerobic	ATAGCTTGCTATCAGGCGTCGAGCGGCGGACGGGTGAGTAATACTTAGGAATCTACCTAG TAGTGGGGGATAGCACGGGGAAACTCGTATTAATACCGCATACGACCTACGGGAGAAAGG GGGCAGTTTACTGCTCTCGCTATTAGATGAGCCTAAGTCGGATTAGCTAGATGGTGGGGT AAAGGCCTACCATGGCGACGATCTGTAGCTGGTCTGAGAGGATGATCAGCCACACCGGGA CTGAGACACGGCCCGGACTCCTACGGGAGGCAGCAGTGGGGAATATTGGACAATGGGGGA AACCCTGATCCAGCCATGCCGCGTGTGTGAAGAAGGCCTTTTGGTTGTAAAGCACTTTAA GCAGTGAAGAAGACTCCGTGGTTAATACCCACG…	TGCGATGCGAATGTTCTGACCTAGCGCTAGCTCACCAAGATCCGTTGATGGACCATCAGC CAAGATATCACCCAAAGCGATCTCGTCGCCTTGGTTAACAATGATACGTTGGTTGATACA AGTGTTTTGGTTAGAGCGTGTATATTTGATCAAGTTATAGATATCAATACCCGCTTCACC AGCGACCATTTCGTCTTCGTTTACACGAACAACGATACGTGATGCATCAACGTCTTCAAT CACACCGCCACGTTTTGCAATCACACAAACACCAGAGTCACGAGCAACGTGACGCTCCAT ACCAGTACCTACTAATGGCTTATCAGCACGTAACGTAGGAACCGCCTGACGCTGCATGTT CGAGCCCATCAAGGCACGGTTAGCATCATCATG…
Psychrobacter celer 91		306572	Mould-ripened soft cheese with raw milk	France	NA	Proteobacteria	Gammaproteobacteria	Pseudomonadales	Moraxellaceae	INRA-GMPA	Yes	PRJEB270	BHI	28°C, aerobic	GGCTCAGATTGAACGCTGGCGGCAGGCTTAACACATGCAAGTCGAGCGGAAACGATGGGAGCTTGCTCCCAGGCGTCGAG CGGCGGACGGGTGAGTAACACTTAGGAATCTACCTAGTAGTGGGGGATAGCTCGGGGAAACTCGAATTAATACCGCATAC GACCTACGGGAGAAAGGGGGCAGTTTACTGCTCTCGCTATTAGATGAGCCTAAGTCGGATTAGCTAGATGGTGGGGTAAA GGCCTACCATGGCGACGATCTGTAGCTGGTCTGAGAGGATGATCAGCCACACCGGGACTGAGACACGGCCCGGACTCCTA CGGGAGGCAGCAGTGGGGAATATTGGACAATGGGGGCAACCCTGATCCAGCCATGCCGCGTGTGTGAAGAAGGCC…	AGGCGATACGAATGTTTTGACCAAGCGCCAATTCACCCAAATCGGTTGATGGGCCATCAG CTAGAATATCCCCTGACGCGATTTCGTCGCCTTGGTTGACAATGATGCGCTGGTTGATAC AAGTATTTTGGTTTGAGCGCGTGTATTTGATCAAGTTATAGATATCGATACCCGCTTCGC CTGCGACCATCTCCTCTTCGTTGACACGCACGACGATACGCGAGGCATCGACGTCTTCGA TCACACCGCCACGCTTGGCGATCACACATACGCCAGAGTCACGCGCGACGTGACGCTCCA TACCCGTACCCACTAACGGCTTATCCGCACGTAGCGTCGGAACCGCCTGACGCTGCATGT TTGAACCCATCAATGCACGGTTGGCATCATCAT…
Psychrobacter faecalis H5		180588	Soft smear-ripened cheese	France	NA	Proteobacteria	Gammaproteobacteria	Pseudomonadales	Moraxellaceae	INRA-GMPA	Yes	PRJEB280	BHI	28°C, aerobic	CACGACACGAGCTGACGACAGCCATGCAGCACCTGTATTCTAATTCCCGAAGGCACTTCC GCATCTCTGCAGGATTCTAGATATGTCAAGACCAGGTAAGGTTCTTCGCGTTGCATCGAA TTAAACCACATGCTCCACCGCTTGTGCGGGCCCCCGTCAATTCATTTGAGTTTTAACCTT GCGGCCGTACTCCCCAGGCGGTCTACTTATTGCGTTAGCTGCGTCACTAAGTCCTCAAGG GACCCAACGACTAGTAGACATCGTTTACGGCGTGGACTACCAGGGTATCTAATCCTGTTT GCTACCCACGCTTTCGAACCTCAGTGTCAGTATGATGCCAGAAGGCTGCCTTCGCCATCG GTATTCCTCCAGATCTCTACGCATTTCACCGCT…
Psychrobacter immobilis PG1		498	Soft smear-ripened cheese	France	2008	Proteobacteria	Gammaproteobacteria	Pseudomonadales	Moraxellaceae	INRA-GMPA	Yes	PRJEB345	BHI	28°C, aerobic	TTGTTACACTTCCCCCAGTCTCAACCACACCGTGGTGAACGCTCCCCCGAAGGTTAAGCT ATCCACTTCTGGTGCAATCAACTCCCATGGTGTGACGGGCGGTGTGTACAAGGCCCGGGA ACGTATTCACCGCGGCATTCTGATCCGCGATTACTAGCGATTCCTACTTCATGGAGTCGA GTTGCAGACTCCAATCTGGACTACGATAGGCTTTTTGAGATTCGCATCACATCGCTGTGT AGCTGCCCTCTGTACCTAACATTGTAGCACGGGGGTAGCCCTGGTCGTAAGGGCCATGAT GACTTGACGTCGTCCCCGCCTTCCTCCAGTTTGTCACTGGCAGTATCCTTAGAGTTCCCG GCTTAACCCGCTGGTAACTAAGGACAAGGGTTG…	TGCGATGCGAATGTTCTGACCCAATGCAAGCTCACCAAGATCCGTTGACGGACCATCAGC CAAGATATCACCTACAGCAATAGCATCACCTTGGTTGACGATAATACGTTGGTTGATACA AGTATTTTGGTTAGAACGCGTGTATTTAACGAGGTTATAGATATCAATACCAGCTTCACC AGCAATCATCTCATCTTCATTGACACGAACCACAACACGTGATGCATCAACGTCTTCGAT CACACCACCACGCTTAGCGATCACACAAACACCTGAGTCACGCGCAACGTGACGCTCCAT GCCCGTACCTACTAACGGCTTGTCAGCACGTAGCGTAGGAACTGCCTGACGCTGCATGTT CGAGCCCATCAAGGCACGGTTAGCATCATCATG…
Psychrobacter namhaensis 1439		292734	Mould-ripened soft cheese with raw milk	France	NA	Proteobacteria	Gammaproteobacteria	Pseudomonadales	Moraxellaceae	INRA-GMPA	Yes	PRJEB240	BHI	28°C, aerobic	GTTCGTTGCGGGACTTAACCCAACATTTCACGACACGAGCTGACGACAGCCATGCAGCAC CTGTATTCTAATTCCCGAAGGCACTCCCGCATCTCTGCAGGATTCTAGATATGTCAAGAC CAGGTAAGGTTCTTCGCGTTGCATCGAATTAAACCACATGCTCCACCGCTTGTGCGGGCC CCCGTCAATTCATTTGAGTTTTAACCTTGCGGCCGTACTCCCCAGGCGGTCTACTTATTG CGTTAGCTGCGTCACTAAGTCCTCAAGGGACCCAACGACTAGTAGACATCGTTTACGGCG TGGACTACCAGGGTATCTAATCCTGTTTGCTACCCACGCTTTCGAGCCTCAGTGTCAGTA TGATGCCAGAAGGCTGCCTTCGCCATCGGTATT…	TTCTGGCCTAGTGCTAGCTCCCAAGATCCGTTGATGGACCATCAGCTAAGATATCACCTA AGGCAATCTCGTCGCCTTGGTTAACAATGATACGTTGGTTGATACAGGTGTTTTGGTTAG AGCGTGTGTATTTAATCAAGTTATAGATATCAATACCCGCTTCACCAGCAGTCATCTCAT CTTCGTTAACACGAACGACAATACGTGACGCATCAACATCTTCGATCACACCGCCACGCT TAGCGATCACACAAACACCAGAGTCACGAGCAACGTGACGCTCCATACCAGTACCTACTA ACGGCTTATCAGCACGTAGCGTAGGAACAGCCTGACGCTGCATGTTCGAGCCCATCAAGG CACGGTTAGCATCATCATGCTCTAGGAACGGAA…
Raoultella ornithinolytica TL332		54291	Uncooked semi-hard cheese with cow milk	France	2007	Proteobacteria	Gammaproteobacteria	Enterobacteriales	Enterobacteriaceae	INRA-URF	Yes	PRJEB357	BHI	28°C, aerobic	GTAGCACAGAGAGCTTGCTCTCGGGTGACGAGCGGCGGACGGGTGAGTAATGTCTGGGAA ACTGCCTGATGGAGGGGGATAACTACTGGAAACGGTAGCTAATACCGCATAACGTCGCAA GACCAAAGTGGGGGACCTTCGGGCCTCATGCCATCAGATGTGCCCAGATGGGATTAGCTA GTAGGTGGGGTAATGGCTCACCTAGGCGACGATCCCTAGCTGGTCTGAGAGGATGACCAG CCACACTGGAACTGAGACACGGTCCAGACTCCTACGGGAGGCAGCAGTGGGGAATATTGC ACAATGGGCGCAAGCCTGATGCAGCCATGCCGCGTGTATGAAGAAGGCCTTCGGGTTGTA AAGTACTTTCAGCGAGGAGGAAGGCATTAAGGT…
Raoultella planticola 3M45		575	Soft smear-ripened cheese	France	2002	Proteobacteria	Gammaproteobacteria	Enterobacteriales	Enterobacteriaceae	LMILA	Yes	PRJEB264	BHI	28°C, aerobic	TAAGTTCTCTGGATGTCAAGAGTAGGTAAGGTTCTTCGCGTTGCATCGAAATTAAACCAC ATGCTCCACCGCTTGTGCGGGCCCCCCGTCAATTCATTTGAGTCTTAACCTTGCGGCCGT ACTCCCCCAGGCGGTCGACTTAACGCGTTAGCTCCGGAAGCCACTCCTCAAGGGAACAAC CTCCAAGTCGACATCGTTTACAGCGTGGACTACCAGGGTATCTAATCCTGTTTGCTCCCC ACGCTTTCGCACCTGAGCGTCAGTCTTTGTCCAGGGGGCCGCCTTCGCCACCGGTATTCC TCCAGATCTCTACGCATTTCACCGCTACACCTGGAATTCTACCCCCCTCTACAAGACTCA AGCCTGCCAGTTTCAAATGCAGTTCCCAGGTTG…
Raoultella terrigena Pi19		577	Uncooked semi-hard cheese with cow milk	France	2001	Proteobacteria	Gammaproteobacteria	Enterobacteriales	Enterobacteriaceae	INRA-URF	No		BHI	28°C, aerobic	CTTGCTCTTTGGGTGACGAGCGGCGGACGGGTGAGTAATGTCTGGGAAACTGCCTGATGG AGGGGGATAACTACTGGAAACGGTAGCTAATACCGCATAACGTCGCAAGACCAAAGTGGG GGACCTTCGGGCCTCATGCCATCAGATGTGCCCAGATGGGATTAGCTAGTAGGTGAGGTA ATGGCTCACCTAGGCGACGATCCCTAGCTGGTCTGAGAGGATGACCAGCCACACTGGAAC TGAGACACGGTCCAGACTCCTACGGGAGGCAGCAGTGGGGAATATTGCACAATGGGCGCA AGCCTGATGCAGCCATGCCGCGTGTATGAAGAAGGCCTTCGGGTTGTAAAGTACTTTCAG CGAGGAGGAAGGCGTTAAGGTTAATAACCTTGG…
Rothia mucilaginosa M1710		43675	Raw cow milk	France	2004	Actinobacteria	Actinobacteria	Actinomycetales	Micrococcaceae	INRA-URF	Yes	PRJEB318	BHI	28°C, aerobic	TTGCTGGGCGGATTAGTGGCGAACGGGTGAGTAATACGTGAGTAACCTGCCTTTAACTCT GGGATAAGCCTTGGAAACGGGGTCTAATACCGGATACGACCAACCCTCGCATGAGGTGTT GGTGGAAAGGGATTTTGTACTGGTTTTAGATGGGCTCACGGCCTATCAGCTTGTTGGTGA GGTAACGGCTCACCAAGGCGACGACGGGTAGCCGGCCTGAGAGGGTGACCGGCCACACTG GGACTGAGACACGGCCCAGACTCCTACGGGAGGCAGCAGTGGGGAATATTGCACAATGGG CGCAAGCCTGATGCAGCGACGCCGCGTGAGGGATGACGGCCTTCGGGTTGTAAACCTCTT TCAGCAGGGGAGAAGCGAAAGTGACGGTACCTG…
Serratia grimesii 3M25		82995	Soft smear-ripened cheese	France	2002	Proteobacteria	Gammaproteobacteria	Enterobacteriales	Enterobacteriaceae	LMILA	No		BHI	28°C, aerobic	CAGCGTGGACTACCAGGGTATCTAATCCTGTTTGCTCCCCACGCTTTCGCACCTGAGCGT CAGTCTTTGTCCAGGGGGCCGCCTTCGCCACCGGTATTCCTCCAGATCTCTACGCATTTC ACCGCTACACCTGGAATTCTACCCCCCTCTACAAGACTCTAGCTTGCCAGTTTCAAATGC AGTTCCCACGTTAAGCGCGGGGATTTCACATCTGACTTAACAAACCGCCTGCGTGCGCTT TACGCCCAGTAATTCCGATTAACGCTTGCACCCTCCGTATTACCGCGGCTGCTGGCACGG AGTTAGCCGGTGCTTCTTCTGCGAGTAACGTCAATGAACAGTGCTATTAACACAGAACCC TTCCTCCTCGCTGAAAGTGCTTTACAACCCGAA…
Serratia liquefaciens 1B4F		614	Soft smear-ripened cheese with raw milk	France	1992	Proteobacteria	Gammaproteobacteria	Enterobacteriales	Enterobacteriaceae	INRA-GMPA	No		BHI	28°C, aerobic	TCTGGATGTCAAGAGTAGGTAAGGTTCTTCGCGTTGCATCGAATTAAACCACATGCTCCA CCGCTTGTGCGGGCCCCCGTCAATTCATTTGAGTTTTAACCTTGCGGCCGTACTCCCCAG GCGGTCGACTTAACGCGTTAGCTCCGGAAGCCACGCCTCAAGGGCACAACCTCCAAGTCG ACATCGTTTACAGCGTGGACTACCAGGGTATCTAATCCTGTTTGCTCCCCACGCTTTCGC ACCTGAGCGTCAGTCTTTGTCCAGGGGGCCGCCTTCGCCACCGGTATTCCTCCAGATCTC TACGCATTTCACCGCTACACCTGGAATTCTACCCCCCTCTACAAGACTCTAGCTTGCCAG TTTCAAATGCAGTTCCCACGTTAAGCGCGGGGA…
Serratia marcescens 448		615	Soft smear-ripened cheese	France	NA	Proteobacteria	Gammaproteobacteria	Enterobacteriales	Enterobacteriaceae	INRA-URF	Yes	PRJEB267	BHI	28°C, aerobic	AAAGTTCTCTGGATGTCAAGAGTAGGTAAGGTTCTTCGCGTTGCATCGAATTAAACCACA TGCTCCACCGCTTGTGCGGGCCCCCGTCAATTCATTTGAGTTTTAACCTTGCGGCCGTAC TCCCCAGGCGGTCGATTTAACGCGTTAGCTCCGGAAGCCACGCCTCAAGGGCACAACCTC CAAATCGACATCGTTTACAGCGTGGACTACCAGGGTATCTAATCCTGTTTGCTCCCCACG CTTTCGCACCTGAGCGTCAGTCTTCGTCCAGGGGGCCGCCTTCGCCACCGGTATTCCTCC AGATCTCTACGCATTTCACCGCTACACCTGGAATTCTACCCCCCTCTACGAGACTCTAGC TTGCCAGTTTCAAATGCAGTTCCCAGGTTGAGC…	ACGTTCCAAGGCATGAACGCTACGCGCATGTTCTGGCCCAGTGCCAGTTCGCCCAGATCT GTCGATGGGCCATCCGCCAGCACGTCGCCGCGCTCGATTGGCTCACCCAGATTCACACAC GGCATCTGGTTGATGCAGGTGTTCTGGTTAGAACGGGTGTACTTGGTCAGGTTGTAAATA TCGATACCTGCTTCGCCCGGGTACATCTCGTCTTCGTTAACTTTGATAACGATACGGGAA GCATCCACGTACTGGATCACACCGCCGCGTTTGGCAACGGCGGTTACGCCGGAGTCAACC GCTACGGCGCGTTCCATACCGGTACCGACCAGCGGCTTGTCAGCGCGCAGGGTTGGTACG GCCTGACGTTGCATGTTCGCACCCATCAATGCA…
Serratia proteamaculans 1C2F		28151	Soft smear-ripened cheese with raw milk	France	1992	Proteobacteria	Gammaproteobacteria	Enterobacteriales	Enterobacteriaceae	INRA-GMPA	Yes	PRJEB243	BHI	28°C, aerobic	CCCCGTCAATTCATTTGAGTTTTAACCTTGCGGCCGTACTCCCCAGGCGGTCGACTTAAC GCGTTAGCTCCGGAAGCCACGCCTCAAGGGCACAACCTCCAAGTCGACATCGTTTACAGC GTGGACTACCAGGGTATCTAATCCTGTTTGCTCCCCACGCTTTCGCACCTGAGCGTCAGT CTTTGTCCAGGGGGCCGCCTTCGCCACCGGTATTCCTCCAGATCTCTACGCATTTCACCG CTACACCTGGAATTCTACCCCCCTCTACAAGACTCTAGCTTGCCAGTTTCAAATGCAGTT CCCACGTTAAGCGCGGGGATTTCACATCTGACTTAACAAACCGCCTGCGTGCGCTTTACG CCCAGTAATTCCGATTAACGCTTGCACCCTCCG…
Serratia rubidaea TA 26		61652	Uncooked semi-hard cheese with cow milk	France	2007	Proteobacteria	Gammaproteobacteria	Enterobacteriales	Enterobacteriaceae	INRA-URF	Yes	PRJEB355	BHI	28°C, aerobic	AGTAGCTTGCTACTTTGCCGGCGAGCGGCGGACGGGTGAGTAATGTCTGGGAAACTGCCC GATGGAGGGGGATAACCACTGGAAACGGTGGCTAATACCGCATAACGTCTTCGGACCAAA GTGGGGGACCTTCGGGCCTCACACCATCGGATGTGCCCAGATGGGATTAGCTAGTAGGTG GGGTAATGGCTCACCTAGGCGACGATCCCTAGCTGGTCTGAGAGGATGACCAGCCACACT GGAACTGAGACACGGTCCAGACTCCTACGGGAGGCAGCAGTGGGGAATATTGCACAATGG GCGCAAGCCTGATGCAGCCATGCCGCGTGTGTGAAGAAGGCCTTCGGGTTGTAAAGCACT TTCAGCGAGGAGGAAGGGTAGTGTCTTAATACG…	GTACCGTTCCAAGGCATGAACGCCACACGCATGTTCTGACCCAGCGCCAGTTCACCCAGA TCGGTAGACGGGCCGTCTGCCAGCACGTCGCCGCGCTCGATAGGCTCGCCCAGGTTGACA CACGGCATCTGGTTGATGCAGGTGTTCTGGTTGGAACGGGTGTACTTGGTCAGGTTATAA ATGTCGATGCCTGCTTCGCCCGGGTACATCTCGTCTTCGTTAACTTTGATAACGATACGA GAAGCATCCACGTACTGGATCACACCGCCGCGTTTGGCAACGGCGGTTACGCCGGAGTCA ACCGCTACTGCGCGTTCCATACCGGTACCGACCAGCGGCTTGTCAGCACGCAGGGTTGGC ACCGCCTGACGTTGCATGTTCGCACCCATCAAT…
Sphingobacterium faecium PCAiF2.5		28453	Cow milk	France	2007	Bacteroidetes	Sphingobacteria	Sphingobacteriales	Sphingobacteriaceae	INRA-URF	Yes	PRJEB343	BHI	28°C, aerobic	TTGATTTCATGAGAGTGGCGCACGGGTGCGTAACGCGTGAGCAACCTACCCATATCAGGG GGATAGCCTCTCGAAAGAGAGATTAACACCGCATAACATCATTTACCGGCATCGGTTTAT GATCAAATATTTATAGGATATGGATGGGCTCGCGTGACATTAGCTAGTTGGAGGGGTAAC GGCCCACCAAGGCTACGATGTCTAGGGGCTCTGAGAGGAGAATCCCCCACACTGGTACTG AGACACGGACCAGACTCCTACGGGAGGCAGCAGTAAGGAATATTGGTCAATGGAGGGAAC TCTGAACCAGCCATGCCGCGTGCAGGATGACTGCCCTATGGGTTGTAAACTGCTTTTGTC AGGGAATAAACCTTTCCACGTGTGGGAAGCTGA…
Staphylococcus caprae DSM 20608	Yes	29380	Goat milk	France	NA	Firmicutes	Bacilli	Bacillales	Staphylococcaceae	DSMZ	Yes	PRJEB300	BHI	28°C, aerobic	AACGCTGGCGGCGTGCCTAATACATGCAAGTCGAGCGAACAGACGAGGAGCTTGCTCCTCTGACGTTAGC GGCGGACGGGTGAGTAACACGTGGATAACCTACCTATAAGACTGGGATAACTTCGGGAAACCGGAGCTAA TACCGGATAACATGTTGAACCGCATGGTTCAACAGTGAAAGACGGTCTTGCTGTCACTTATAGATGGATC CGCGCCGCATTAGCTAGTTGGTAAGGTAACGGCTTACCAAGGCAACGATGCGTAGCCGACCTGAGAGGGT GATCGGCCACACTGGAACTGAGACACGGTCCAGACTCCTACGGGAGGCAGCAGTAGGGAATCTTCCGCAA TGGGCGAAAGCCTGACGGAGCAACGCCGCGTGAGTGATGAAGGT…
Staphylococcus fleurettii CIP106114	Yes	150056	Cheese with raw goat's milk	France	NA	Firmicutes	Bacilli	Bacillales	Staphylococcaceae	CIP	Yes	PRJEB283	BHI	28°C, aerobic	CTACCAGGGTATCTAATCCTGTTTGATCCCCACGATTTCGCACATCAGCGTCAGTTACAG ACCAGAGAGCCGCCTTCGCCACTGGTGTTCCTCCATATCTCTGCGCATTTCACCGCTACA CATGGAATTCCACTCTCCTCTTCTGCACTCAAGTTCCCCAGTTTCCAATGACCCTCCACG GTTGAGCCGTGGGCTTTCACATCAGACTTAAGAAACCGCCTACGCGCGCTTTACGCCCAA TAATTCCGGATAACGCTTGCCACCTACGTATTACCGCGGCTGCTGGCACGTAGTTAGCCG TGGCTTTCTGGTTAGGTACCGTCAAGACTTGTTCAGTTACTAACAAATTTGTTCTTCCCT AACAACAGAGTTTTACGATCCGAAAACCTTCAT…
Staphylococcus lentus Ca2		42858	Mould-ripened soft cheese	France	NA	Firmicutes	Bacilli	Bacillales	Staphylococcaceae	INRA-GMPA	Yes	PRJEB278	BHI	28°C, aerobic	TCTAGAGCGATCAAAGGATGTCAAGATTTGGTAAGGTTCTTCGCGTTGCTTCGAATTAAA CCACATGCTCCACCGCTTGTGCGGGTCCCCGTCAATTCCTTTGAGTTTCAACCTTGCGGT CGTACTCCCCAGGCGGAGTGCTTAATGCGTTAGCTGCAGCACTAAGGGGCGGAAACCCCC TAACACTTAGCACTCATCGTTTACGGCGTGGACTACCAGGGTATCTAATCCTGTTTGATC CCCACGCTTTCGCACATCAGCGTCAGTTACAGACCAGAGAGCCGCCTTCGCCACTGGTGT TCCTCCATATCTCTGCGCATTTCACCGCTACACATGGAATTCCACTCTCCTCTTCTGCAC TCAAGTTCCCCAGTTTCCAATGACCCTCCACGG…
Staphylococcus vitulinus Ma1		71237	Soft smear-ripened cheese with raw milk	North of France	NA	Firmicutes	Bacilli	Bacillales	Staphylococcaceae	INRA-GMPA	Yes	PRJEB320	BHI	28°C, aerobic	TCTCTAGAGCGATCAAAGGATGTCAAGATTTGGTAAGGTTCTTCGCGTTGCTTCGAATTA AACCACATGCTCCACCGCTTGTGCGGGTCCCCGTCAATTCCTTTGAGTTTCAACCTTGCG GTCGTACTCCCCAGGCGGAGTGCTTAATGCGTTAGCTGCAGCACTAAGGGGCGGAAACCC CCTAACACTTAGCACTCATCGTTTACGGCGTGGACTACCAGGGTATCTAATCCTGTTTGA TCCCCACGCTTTCGCACATCAGCGTCAGTTACAGACCAGAGAGCCGCCTTCGCCACTGGT GTTCCTCCATATCTCTGCGCATTTCACCGCTACACATGGAATTCCACTCTCCTCTTCTGC ACTCAAGTTCCCCAGTTTCCAATGACCTTCCAC…
Staphylococcus warneri 1445		1292	Uncooked semi-hard cheese with cow milk	France	1999	Firmicutes	Bacilli	Bacillales	Staphylococcaceae	INRA-URF	Yes	PRJEB241	BHI	28°C, aerobic	GCTTGCTCCTTTGACGTTAGCGGCGGACGGGTGAGTAACACGTGGATAACCTACCTATAA GACTGGGATAACTTCGGGAAACCGGAGCTAATACCGGATAACATATTGAACCGCATGGTT CAATAGTGAAAGGCGGCTTTGCTGTCACTTATAGATGGATCCGCGCCGTATTAGCTAGTT GGTAAGGTAACGGCTTACCAAGGCAACGATACGTAGCCGACCTGAGAGGGTGATCGGCCA CACTGGAACTGAGACACGGTCCAGACTCCTACGGGAGGCAGCAGTAGGGAATCTTCCGCA ATGGGCGAAAGCCTGACGGAGCAACGCCGCGTGAGTGATGAAGGTCTTCGGATCGTAAAA CTCTGTTATCAGGGAAGAACAAATGTGTAAGTA…
Stenotrophomonas indologenes PCAi2.2		40323	Raw cow milk	France	2001	Proteobacteria	Gammaproteobacteria	Xanthomonadales	Xanthomonadaceae	INRA-URF	Yes	PRJEB337	BHI	28°C, aerobic	AGCTTGCTCTTACGGGTGGCGAGTGGCGGACGGGTGAGGAATACATCGGAATCTACCTTTTCGTGGGGGATAACGTAGGGAAACTTACGCTAATACCGCATACGACCTTCGGGTGAAAGCAGGGGACCTTCGGGCCTTGCGCGGATAGATGAGCCGATGTCGGATTAGCTAGTTGGCGGGGTAAAGGCCCACCAAGGCGACGATCCGTAGCTGGTCTGAGAGGATGATCAGCCACACTGGAACTGAGACACGGTCCAGACTCCTACGGGAGGCAGCAGTGGGGAATATTGGACAATGGGCGCAAGCCTGATCCAGCCATACCGCGTGGGTGAAGAAGGCCTTCGGGTTGTAAAGCCCTTTTGTTGGGAAAGAAAAGCAATCGATTAATACCCGGTTGTT…
Stenotrophomonas maltophilia Pi1		40324	Uncooked semi-hard cheese with cow milk	France	2007	Proteobacteria	Gammaproteobacteria	Xanthomonadales	Xanthomonadaceae	INRA-URF	Yes	PRJEB349	BHI	28°C, aerobic	AGCTTGCTCTTATGGGTGGCGAGTGGCGGACGGGTGAGGAATACATCGGAATCTACTTTTTCGTGGGGGATAACGTAGGGAAACTTACGCTAATACCGCATACGACCTACGGGTGAAAGCAGGGGATCTTCGGACCTTGCGCGATTGAATGAGCCGATGTCGGATTAGCTAGTTGGCGGGGTAAAGGCCCACCAAGGCGACGATCCGTAGCTGGTCTGAGAGGATGATCAGCCACACTGGAACTGAGACACGGTCCAGACTCCTACGGGAGGCAGCAGTGGGGAATATTGGACAATGGGCGCAAGCCTGATCCAGCCATACCGCGTGGGTGAAGAAGGCCTTCGGGTTGTAAAGCCCTTTTGTTGGGAAAGAAATCCAGCCGGCTAATACCTGGTTGGG…
Stenotrophomonas rhizophila PCA13		216778	Uncooked semi-hard cheese with cow milk	France	2001	Proteobacteria	Gammaproteobacteria	Xanthomonadales	Xanthomonadaceae	INRA-URF	Yes	PRJEB334	BHI	28°C, aerobic	TGGCTCAGAGTGAACGCTGGCGGTAGGCCTAACACATGCAAGTCGAACGGCAGCACAGTAAGAGCTTGCTCTTATGGGTG GCGAGTGGCGGACGGGTGAGGAATACATCGGAATCTACCTTTTCGTGGGGGATAACGTAGGGAAACTTACGCTAATACCG CATACGACCTTCGGGTGAAAGCAGGGGACCTTCGGGCCTTGCGCGGATAGATGAGCCGATGTCGGATTAGCTAGTTGGCG GGGTAAAGGCCCACCAAGGCGACGATCCGTAGCTGGTCTGAGAGGATGATCAGCCACACTGGAACTGAGACACGGTCCAG ACTCCTACGGGAGGCAGCAGTGGGGAATATTGGACAATGGGCGCAAGCCTGATCCAGCCATACCGCGTGGGTGAA…
Streptococcus infantarius subsp. infantarius 11FA		102684	Fermented milk	Mali	NA	Firmicutes	Bacilli	lactobacillales	Streptococcaceae	ETH	Yes	PRJEB239	MRS	30°C, partial anaerobic	AAGCCCCGGAAAGGGCCTAACACCTAGCACTCATCGTTTACGGCGTGGACTACCAGGGTA TCTAATCCTGTTTGCTCCCCACGCTTTCGAGCCTCAGCGTCAGTTACAGACCAGAGAGCC GCTTTCGCCACCGGTGTTCCTCCATATATCTACGCATTTCACCGCTACACATGGAATTCC ACTCTCCCCTTCTGCACTCAAGTCTAACAGTTTCCAAAGCGAACAATGGTTAAGCCACTG CCTTTAACTTCAGACTTATTAAACCGCCTGCGCTCGCTTTACGCCCAATAAATCCGGACA ACGCTCGGGACCTACGTATTACCGCGGCTGCTGGCACGTAGTTAGCCGTCCCTTTCTGGT AAGTTACCGTCACTGTGTGAACTTTCCACTCTC…
Streptococcus infantarius subsp. infantarius 3AG		102684	Fermented milk	Mali	NA	Firmicutes	Bacilli	lactobacillales	Streptococcaceae	ETH	Yes	PRJEB257	MRS	30°C, partial anaerobic	TAGCACTCATCGTTTACGGCGTGGACTACCAGGGTATCTAATCCTGTTTGCTCCCCCACG CTTTCGAGCCTCAGCGTCAGTTACAGACCAGAGAGCCGCTTTCGCCACCGGTGTTCCTCC ATATATCTACGCATTTCACCGCTACACATGGAATTCCACTCTCCCCTTCTGCACTCAAGT CTAACAGTTTCCAAAGCGAACAATGGTTAAGCCACTGCCTTTAACTTCAGACTTATTAAA CCGCCTGCGCTCGCTTTACGCCCAATAAATCCGGACAACGCTCGGGACCTACGTATTACC GCGGCTGCTGGCACGTAGTTAGCCGTCCCTTTCTGGTAAGTTACCGTCACTGTGTGAACT TTCCACTCTCACACACGTTCTTCTCTTACAACA…
Streptococcus macedonicus 679		59310	Uncooked semi-hard cheese with cow milk	France	1999	Firmicutes	Bacilli	lactobacillales	Streptococcaceae	INRA-URF	Yes	PRJEB268	MRS	30°C, partial anaerobic	AGCTTGCTAGAGTTGGAAGAGTTGCGAACGGGTGAGTAACGCGTAGGTAACCTGCCTATT AGTGGGGGATAACTATTGGAAACGATAGCTAATACCGCATAATAGTGTTTAACACATGTT AGAGACTTAAAAGATGCAATTGCATCACTAGTAGATGGACCTGCGTTGTATTAGCTAGTT GGTGGGGTAACGGCCTACCAAGGCGACGATACATAGCCGACCTGAGAGGGTGATCGGCCA CACTGGGACTGAGACACGGCCCAGACTCCTACGGGAGGCAGCAGTAGGGAATCTTCGGCA ATGGGGGCAACCCTGACCGAGCAACGCCGCGTGAGTGAAGAAGGTTTTCGGATCGTAAAG CTCTGTTGTAAGAGAAGAACGTGTGTGAGAGTG…
Streptococcus salivarius CJ181		1304	Fermented milk	Kenya	NA	Firmicutes	Bacilli	lactobacillales	Streptococcaceae	ETH	Yes	PRJEB290	MRS	30°C, partial anaerobic	TGCGGCACCTGAATCCCGGAAAAAGGATCCCAACACCCTAGCACTTCATCGTTTACCGGC GTGGACTACCCAGGGTATCTAATCCCTGTTCGTCCCCCACGCTTTCGAGCCTCAGCGTCA GTTACAGACCAGAGAGCCGCTTTCGCCACCGGTGTTCCTCCATATATCTACGCATTTCAC CGCTACACATGGAATTCCACTCTCCCCTTCTGCACTCAAGTTTGACAGTTTCCAAAGCGA ACTATGGTTGAGCCACAGCCTTTAACTTCAGACTTTTCAAACCGCCTGCGCTCGCTTTAC GCCCAATAAATCCGGACAACGCTCGGGACCTACGTATTACCGCGGCTGCTGGCACGTAGT TAGCCGTCCCTTTCTGGTAAGCTACCGTCACAG…
Vagococcus fluvialis bH819		2738	Uncooked semi-hard cheese with cow milk	France	2010	Firmicutes	Bacilli	lactobacillales	Enterococcaceae	INRA-URF	Yes	PRJEB275	TSBYG	30°C, partial anaerobic	TTTGATTTCCACCGGAGCTTGCTCCATCGGGAATCAGAGAGTGGCGGACGGGTGAGTAAC ACGTGGGCAACCTGCCCAACAGAGGGGGATAACACTTGGAAACAGGTGCTAATACCGCAT AATTTGTTTTCCCGCATGGGAGAATAATAAAAGACGCTTCGGTGTCACTGTTGGATGGGC CCGCGCTGCATTAGTTAGTTGGTGGGGTAATGGCCTACCAAGACCGTGATGCATAGCCGA CCTGAGAGGGTGATCGGCCACACTGGGACTGAGACACGGCCCAGACTCCTACGGGAGGCA GCAGTAGGGAATCTTCGGCAATGGACGAAAGTCTGACCGAGCAACGCCGCGTGAGTGAAG AAGGTTTTCGGATCGTAAAACTCTGTTGTTAGA…
Vagococcus lutrae FAM208		81947	Surface of pressed cheese	Switzerland	NA	Firmicutes	Bacilli	lactobacillales	Enterococcaceae	ALP	Yes	PRJEB303	TSBYG	30°C, partial anaerobic	CACCGCTTGTGCGGGCCCCCGTCAATTCCTTTGAGTTTCAGCCTTGCGGCCGTACTCCCC AGGCGGAGTGCTTAATGCGTTTACTGCAGCACTGAAGGGCGGAAACCCTCCAACACTTAG CACTCATCGTTTACGGCGTGGACTACCAGGGTATCTAATCCTGTTTGCTCCCCACGCTTT CGAGCCTCAGCGTCAGTTACAGACCAGAGAGTCGCCTTCGCCACTGGTGTTCCTCCATAT ATCTACGCATTTCACCGCTACACATGGAATTCCACTCTCCTCTTCTGCACTCAAGTTCCC CAGTTTCCAATGACCTTCCCCGGTTGAGCCGGGGGCTTTCACATCAGACTTAAGGAACCG CCTGCGCTCGCTTTACGCCCAATAAATCCGGAC…
Vibrio casei ws4539		673372	Soft smear-ripened cheese with pasteurised milk	Germany	2006	Proteobacteria	Gammaproteobacteria	Vibrionales	Vibrionaceae	ZIEL	Yes	PRJEB238	BHI	28°C, aerobic	CATGAACACAAAGTGGTAAGCGTCCTCCCGAAGGTTAAACTACCTACTTCTTTTGCAGCC CACTCCCATGGTGTGACGGGCGGTGTGTACAAGGCCCGGGAACGTATTCACCGTGGCATT CTGATCCACGATTACTAGCGATTCCGACTTCATGGAGTCGAGTTGCAGACTCCAATCCGG ACTACGACGCATTTTTTGGGATTCGCTTACTTTCGCAAGTTCGCTGCCCTCTGTATGCGC CATTGTAGCACGTGTGTAGCCCTACTCGTAAGGGCCATGATGACTTGACGTCGTCCCCAC CTTCCTCCGGTTTATCACCGGCAGTCTCCCTGGAGTTCCCGACATTACTCGCTGGCAAAC AAGGATAAGGGTTGCGCTCGTTGCGGGACTTAA…	TGTTTTGGCCAAGCGCTAACTCACCAAGGTCAGTTGAAGGACCATCAGCAATAACATCAC CGCGTGCACAGCGTTCACCAGGCAATACGGTTGGGCGTTGGTTAATACATGTGTTTTGGT TAGAACGAGTGTATTTAGTTAAGTTATAGATATCGATACCAGCTTCGCCAGGTACTAATT CATCTTCATTAACTTTTACTACGATACGAGAAGCATCAACAGATTGAACTGTACCGCCAC GTTTCGCGACCGCTGTAACACCTGAATCGACCGCCACATTACGCTCAATACCAGTACCTA CTAACGGCTTATCAGCGCGTAATGTAGGAACCGCTTGGCGTTGCATGTTCGCACCCATCA ATGCACGGTTCGCATCATCGTGTTCTAGGAACG…
Vibrio litoralis B4		335972	Soft smear-ripened cheese	France	2008	Proteobacteria	Gammaproteobacteria	Vibrionales	Vibrionaceae	INRA-GMPA	Yes	PRJEB274	BHI	28°C, aerobic	GGTGCTTGCACCTTCGGCGTCGAGCGGCGGACGGGTGAGTAATGCATAGGAAGTTGCCCAGTAGAGGGGGATACCAGTTG GAAACGACTGTTAATACCGCATAATCTCTTTGGAGCAAAGCGGGGGACCTTCGGGCCTCGCGCTACTGGATACGCCTATG TGGGATTAGCTAGTTGGTGAGGTAATGGCTCACCAAGGCGACGATCCCTAGCTGGTCTGAGAGGATGATCAGCCACACTG GGACTGAGACACGGCCCAGACTCCTACGGGAGGCAGCAGTGGGGAATATTGCACAATGGGCGAAAGCCTGATGCAGCCAT GCCGCGTGTATGAAGAAGGCCTTCGGGTTGTAAAGTACTTTCAGTTGTGAGGAAGGGTGTGTAGTTAATAACTGC…
* Lactococcus plantarum NCDO 1869		1365	Frozen peas	NA	NA	Firmicutes	Bacilli	Lactobacillales	Streptococcaceae	NCFB	Yes	PRJEB291	MRS	30°C, partial anaerobic	GCTGAAGACTGGTACTTGTACTAGTTGGATGAGTAGCGAACGGGTGAGTAACGCGTGGGT AACCTACCTCTTAGCGGGGGACAACTATTGGAAACGATAGCTAATACCGCATAACAATAT TTAACACATGTTAAGTATTTGAAAGCACCAATTGGTGCACTAAGAGATGGACCCGCGTTG TATTAGCTAGTTGGTAGTGTAATGGACTACCAAGGCGATGATACATAGCCGACCTGAGAG GGTGATCGGCCACATTGGGACTGAGACACGGCCCAAACTCCTACGGGAGGCAGCAGTAGG GAATCTTCGGCAATGGACGAAAGTCTGACCGAGCAACGCCGCGTGAGTGAAGAAGGTTTT CGGATCGTAAAACTCTGTTGTTAGAGAAGAACG…
* Pediococcus parvulus CIRM750		54062	Home made fermented gherkins	Poland	1997	Firmicutes	Bacilli	Lactobacillales	Lactobacillaceae	INRA-CIRM-BIA	Yes	PRJEB289	MRS	30°C, partial anaerobic	GTATCTAATCCTGTTCGCTACCCATGCTTTCGAGCCTCAGCGTCAGTTACAGACCAGACA GCCGCCTTCGCCACTGGTGTTCTTCCATATATCTACGCATTTCACCGCTACACATGGAGT TCCACTGTCCTCTTCTGCACTCAAGTCTTCCAGTTTCCAATGCACTTCTTCGGTTAAGCC GAAGGCTTTCACATTAGACTTAAAAGACCGCCTGCGCTCGCTTTACGCCCAATAAATCCG GATAACGCTTGCCACCTACGTATTACCGCGGCTGCTGGCACGTAGTTAGCCGTGGCTTTC TGGTTGGATACCGTCACTGCATGAGCAGTTACTCTCACACACGTTCTTCTCCAACAACAG AGTTTTACGACCCTAAAGCCTTCATCACTCACG…
* Propionibacterium cyclohexanicum LSPCy1		64702	Fruit juice	Asia	before 2000	Actinobacteria	Actinobacteria	Actinomycetales	Propionibacteriaceae	Standa	No		YEL	30°C, partial anaerobic	TTAGCCTTGCGGCCGTACTCCCCCAGGCGGGGTACTTAATGCGTTAGCTACGGCACGGAT CTCGTGGAATGAGACCCACACCTAGTACCCACCGTTTACGGCGTGGACTACCAGGGTATC TAAGCCTGTTTGCTCCCCACGCTTTCGCTTCTCAGCGTCAGGAAAGGTCCAGAGAACCGC CTTCGCCACTGGTGTTCCTCCCGATATCTGCGCATTCCACCGCTCCACCGGGAATTCCAT TCTCCCCTACCTTCCTCAAGTCGACCCGTATCGAAAGCAAGCCCAGAGTTAAGCCCTGGA ATTTCACTTTCGACGCGATCAACCGCCTACAAGCTCTTTACGCCCAATAATTCCGGACAA CGCTCGCACCCTACGTATCACCGCGGCTGCTGG…
* Weissella cibaria 3385		137591	Sourdough	Greece	NA	Firmicutes	Bacilli	Lactobacillales	Leuconostocaceae	LDR	Yes	PRJEB252	MRS	30°C, partial anaerobic	CTTCGCCACTGGTGTTCTTCCATATATCTACGCATTTCACCGCTACACATGGAGTTCCAC TTTCCTCTACTGCACTCAAGTCATCCAGTTTCCAAAGCAATTCCTCAGTTGAGCTGAGGG CTTTCACTTCAGACTTAAATAACCGTCTGCGCTCGCTTTACGCCCAATAAATCCGGATAA CGCTTGGAACATACGTATTACCGCGGCTGCTGGCACGTATTTAGCCGTTCCTTTCTGGTA AGATACCGTCACACATTGAACAGTTACTCTCAATGTCATTCTTCTCTTACAACAGTGTTT TACGAGCCGAAACCCTTCATCACACACGCGGCGTTGCTCCATCAGGCTTTCGCCCATTGT GGAAGATTCCCTACTGCTGCCTCCCGTAGGAGT…
* Weissella cibaria 3386		137591	Sourdough	Greece	NA	Firmicutes	Bacilli	Lactobacillales	Leuconostocaceae	LDR	Yes	PRJEB253	MRS	30°C, partial anaerobic	TCTTCCATATATCTACGCATTTCACCGCTACACATGGAGTTCCACTTTCCTCTACTGCAC TCAAGTCATCCAGTTTCCAAAGCAATTCCTCAGTTGAGCTGAGGGCTTTCACTTCAGACT TAAATAACCGTCTGCGCTCGCTTTACGCCCAATAAATCCGGATAACGCTTGGAACATACG TATTACCGCGGCTGCTGGCACGTATTTAGCCGTTCCTTTCTGGTAAGATACCGTCACACA TTGAACAGTTACTCTCAATGTCATTCTTCTCTTACAACAGTGTTTTACGAGCCGAAACCC TTCATCACACACGCGGCGTTGCTCCATCAGGCTTTCGCCCATTGTGGAAGATTCCCTACT GCTGCCTCCCGTAGGAGTATGGGCCGTGTCTCA…
* Strains that were sequenced in this project but removed from the catalog because they were not of dairy origin
Collection names:
AERIAL	Aerial, Strasbourg, France
ALP	Agroscope Liebefeld-Posieux Research Station ALP, Switzerland
ATCC	American Type Culture Collection, Rockville, MD, USA
BCCM / LMG	Belgian Co-ordinated Collections of Micro-organisms, Gent, Belgium
CIP	Collection de l'Institut Pasteur, Paris, France
DSMZ	Leibniz Institute DSMZ-German Collection of Microorganisms and Cell Cultures, Braunschweig, Germany
ETH	ETH - Institut fur lebensmittelwissenschaften, Switzerland
INRA-CIRM-BIA	Centre International de Ressources Microbiennes, Rennes, France
INRA-GMPA	Unité Mixte de Recherche Génie et Microbiologie des Procédés Alimentaires, Thiverval-Grignon, France
INRA-Micalis	Micalis Joint Research Unit, Jouy-en-Josas, France
INRA-URF	Unité de Recherches Fromagères, Aurillac, France
LDR	Laboratory of dairy research, Athens, Greece
LMILA	Laboratoire des Micro-organismes d'Intérêt Laitier et Alimentaire, Caen, France
NCFB	National Collection of Food Bacteria, Reading, UK
Standa	Laboratoires Standa, Caen, France
ZIEL	Abteilung Mikrobiologie, Zentralinstitut für Ernhrungs und Lebensmittelforshung, Freising, Germany
Growth media:
BHI	Brain Heart Infusion medium (Biokar Diagnostics)
MRS	deMan-Rogosa-Sharpe medium (MRS, pH 6.5, Biokar Diagnostics)
RCM	Reinforced Clostridial Medium (Biokar Diagnostics)
TCS	Trypto Casein Soja medium (Bio-Rad)
TSYBG	Tryptic soy broth (BBL, Heidelberg, Germany) supplemented with 0.6% (w/v) yeast extract and 0.6% (w/v) glucose
YEL	yeast extract-sodium lactate medium (pH 6.8) (Malik, A. C., G. W. Reinbold, and E. R. Vedamuthu. 1968. An evaluation of the taxonomy of Propionibacterium. Can. J. Microbiol. 14:1185–1191)
