# Supplementary material for: Construction of a dairy microbial genome catalog opens new perspectives for the metagenomic analysis of dairy fermented products
Source: BMC Genomics. 2014 Dec 13;15(1):1101. doi: 10.1186/1471-2164-15-1101 (PMC4320590; doi:10.1186/1471-2164-15-1101)
Supplement: Supplementary file 3 — Additional file 3: Table S2: Establishment of the sequencing pools. (XLS 62 KB) [file 12864_2014_6903_MOESM3_ESM.xls]

## Sheet: Composition_SOLiD_Pool
Strain	Illumina Pool number		SOLiD Pool A for clustering	SOLiD Pool B for clustering	SOLiD Pool C for clustering	SOLiD Pool D for clustering	SOLiD Pool E for clustering	SOLiD Pool F for clustering
Acinetobacter genospecies 3 PCAiE6.10	1		0	0	1	1	1	0
Alcaligenes faecalis 2L10	1		0	1	0	1	1	1
Arthrobacter arilaitensis Re117	1		0	1	0	0	1	1
Brachybacterium alimentarium CNRZ925	1		0	1	0	1	0	1
Brevibacterium antiquum CNRZ918	1		0	1	0	1	1	0
Chryseobacterium bovis Pi 18	1		0	1	1	0	1	0
Comamonas testosteroni NL2512	1		0	1	1	1	0	0
Corynebacterium flavescens Mu128	1		0	1	1	1	0	1
Enterobacter amnigenus CV9	1		0	1	1	1	1	0
Halomonas venusta 3D7M	1		1	0	0	0	1	1
Klebsiella oxytoca Pi 20	1		1	0	0	1	1	0
Kocuria varians Mu208	1		1	0	0	1	0	1
Leucobacter komagatae 1L36	1		1	0	0	1	1	1
Marinilactibacillus psychrotolerans 42ea	1		1	0	1	0	0	1
Microbacterium gubbeenense Mu132	1		1	0	1	0	1	0
Micrococcus luteus Mu201	1		1	0	1	0	1	1
Pantoea agglomerans PCAiQ6.3	1		1	0	1	1	1	0
Proteus hauseri 1M10	1		1	0	1	1	0	1
Providencia heimbachae GR4	1		1	1	0	0	0	1
Pseudomonas fluorescens PCAiD6.2	1		1	1	0	0	1	0
Psychrobacter celer 91	1		1	1	0	0	1	1
Serratia rubidaea TA 26	1		1	1	1	0	1	0
Staphylococcus caprae DSM 20608	1		1	1	0	1	0	1
Stenotrophomonas rhizophila PCA13	1		1	1	1	0	0	0
Vibrio litoralis B4	1		1	1	1	1	0	0
Brochothrix thermosphacta cH814	1		1	0	1	1	0	0
Carnobacterium maltaromaticum 38b	1		0	1	1	0	0	1
Citrobacter freundii Pi15	1		0	1	1	0	1	1
Sphingobacterium faecium PCAiF2.5	1		1	1	0	1	0	0
Agrococcus casei LMG22410	2		0	0	1	1	1	0
Arthrobacter bergerei Ca106	2		0	1	0	0	1	1
Bacillus pumilus M21	2		0	0	1	1	1	1
Brachybacterium tyrofermentans CNRZ926	2		0	1	0	1	0	1
Brevibacterium iodinum ATCC 49514	2		0	1	0	1	1	0
Brevundimonas diminuta 3F5N	2		0	1	0	1	1	1
Carnobacterium mobile ER15 89 CRBM18	2		0	1	1	0	0	1
Chryseobacterium shigense PCAiB2.3	2		0	1	1	0	1	0
Enterococcus hirae SB10	2		0	1	1	1	1	0
Escherichia coli 1E14	2		0	1	1	1	0	0
Exiguobacterium acetylicum 180	2		0	1	1	1	0	1
Halomonas alkaphila 3A7M	2		1	0	0	0	1	1
Jeotgalicoccus psychrophilus CRBMD21	2		1	0	1	1	0	0
Kocuria palustris Mu203	2		1	0	0	1	0	1
Lactobacillus crustorum FH4	2		0	1	1	0	1	1
Leucobacter sp. 7(1)	2		1	0	0	1	1	1
Leuconostoc mesenteroides CNRZ1283	2		1	0	1	0	0	1
Macrococcus caseolyticus ATCC 13458	2		1	0	1	0	1	0
Micrococcus luteus 431	2		1	0	1	0	1	1
Paenibacillus sp. 3M17	2		1	0	1	1	0	1
* Pediococcus parvulus CIRM750	2		1	0	0	1	1	0
Propionibacterium thoenii LSPTH1	2		1	0	1	1	1	0
Providencia alcalifaciens GM3	2		1	1	0	0	0	1
Pseudomonas fragi 1E26	2		1	1	0	0	1	0
Psychrobacter namhaensis 1439	2		1	1	0	0	1	1
Raoultella planticola 3M45	2		1	1	0	1	0	0
Serratia proteamaculans 1C2F	2		1	1	1	0	1	0
Staphylococcus lentus Ca2	2		1	1	0	1	0	1
Stenotrophomonas indologenes PCAi2.2	2		1	1	1	0	0	0
Streptococcus macedonicus 679	2		1	1	0	1	1	0
Advenella kashmirensis 3T5F	2		1	1	1	0	0	1
Vibrio casei ws 4539	2		1	1	1	1	0	0
Citrococcus sp. ws2216	3		0	1	0	0	1	1
Bacillus altitudinis 263	3		0	0	1	1	1	1
Bavariicoccus seileri ws 4188	3		0	0	1	1	1	0
Brachybacterium paraconglomeratum CRBM39	3		0	1	0	1	0	1
Brevibacterium linens ATCC 9172	3		0	1	0	1	1	0
Chryseobacterium joostei PCAiD6.3	3		0	1	1	0	1	0
Citrobacter freundii Pi 15	3		0	1	1	0	1	1
Corynebacterium stationis CRBM6	3		0	1	1	1	0	1
Delftia acidovorans PCA12	3		1	0	1	1	0	0
Enterococcus saccharominimus M17 423	3		0	1	1	1	1	0
Exiguobacterium sibiricum NL255	3		0	1	0	1	1	1
Hafnia paralvei 920	3		0	1	1	1	0	0
Halomonas sp. 1M45	3		1	0	0	0	1	1
Kocuria carniphila CRBM38	3		1	0	0	1	0	1
Lactococcus garvieae N201	3		1	0	0	1	1	0
Leucobacter sp. ER15 166 BHI15	3		1	0	0	1	1	1
Leuconostoc citreum MSE2	3		1	0	1	0	0	1
Luteococcus japonicus LSP Lj1	3		1	1	0	0	0	1
Microbacterium foliorum C45	3		1	0	1	0	1	0
Micrococcus lylae 2B3F	3		1	0	1	0	1	1
Mycetocola reblochoni REB411	3		0	1	1	0	0	1
Propionibacterium jensenii LSPJe1	3		1	0	1	1	1	0
Proteus vulgaris 1M25	3		1	0	1	1	0	1
Pseudomonas lundensis PCAiD2.2	3		1	1	0	0	1	0
Psychrobacter faecalis H5	3		1	1	0	0	1	1
Raoultella terrigena Pi19	3		1	1	0	1	0	0
Rothia mucilaginosa M1710	3		1	1	1	0	0	1
Serratia liquefaciens 1B4F	3		1	1	1	0	1	0
Staphylococcus fleurettii CIP106114	3		1	1	0	1	0	1
Stenotrophomonas maltophilia Pi1	3		1	1	1	0	0	0
Streptococcus infantarius subsp. infantarius 11FA	3		1	1	0	1	1	0
Vagococcus fluvialis bH819	3		1	1	1	1	0	0
Aerococcus viridans TL327A	4		0	0	1	1	1	0
Alcaligenes sp. 2L29	4		0	1	0	1	1	1
Arthrobacter arilaitensis 3M03	4		0	1	0	0	1	1
Bacillus fordii CIP 108821	4		0	0	1	1	1	1
Brevibacillus parabrevis CIP 110335	4		0	1	0	1	0	1
Brevibacterium casei CIP 102111	4		0	1	0	1	1	0
Chryseobacterium vrystaatense PCAiF2.7	4		0	1	1	0	1	0
Corynebacterium bovis CIP 5480	4		0	1	1	1	0	1
Enterococcus malodoratus FAM208 55	4		0	1	1	1	1	0
Facklamia tabacinasalis FAM208 56	4		0	1	1	0	0	1	*
Gulosibacter sp. 10(10)	4		1	0	1	1	0	0
Halomonas sp. 3F2F	4		1	0	0	0	1	1
Kluyvera intermedia TL336 A	4		1	1	0	0	0	1
Kocuria kristinae CRBM27	4		1	0	0	1	0	1
Lactobacillus parabuchneri FH7	4		0	1	1	0	1	1
Lactococcus raffinolactis NCDO617	4		1	0	0	1	1	0
Leuconostoc pseudomesenteroides MSE7	4		1	0	1	0	0	1
Microbacterium oxydans PCA1	4		1	0	1	0	1	0
Morganella psychrotolerans 925	4		1	0	1	0	1	1
Ochrobactrum sp. Ti 2.7	4		1	0	1	1	0	1
Propionibacterium acidipropinici LSPAc1	4		1	0	1	1	1	0
Pseudomonas sp. 1E44	4		1	1	0	0	1	0
Psychrobacter aquimaris ER15 174 BHI7	4		1	1	0	0	1	1
Serratia marescens 448	4		1	1	1	0	1	0
Sphingobacterium faecium PCAiF2.5	4		1	1	0	1	0	0
Staphylococcus warneri 1445	4		1	1	0	1	0	1
Streptococcus salivarius CJ181	4		1	1	0	1	1	0
Vagococcus lutrae FAM208	4		1	1	1	1	0	0
* Weissella cibaria 3385	4		1	1	1	0	0	1
Acinetobacter johnsonii 3M05	5		0	0	1	1	1	0
Alkalibacterium kapii FAM208 38	5		0	1	0	1	1	1
Arthrobacter arilaitensis GMPA29	5		0	1	0	0	1	1
Bacillus galactosidilyticus CIP 108417	5		0	0	1	1	1	1
Brachybacterium nesterenkovii CIP 104813	5		0	1	0	1	0	1
Brevibacterium sp. Mu109	5		0	1	0	1	1	0
Brochothrix thermosphacta cH814	5		1	0	1	1	0	0
Carnobacterium maltaromaticum 38b	5		0	1	1	0	0	1
Chryseobacterium ginsengisoli M17	5		0	1	1	0	1	0
Clostridium tyrobutyricum 9L5	5		0	1	1	1	0	0
Corynebacterium ammoniagenes ws2211	5		0	1	1	1	0	1
Enterococcus durans LMG10746	5		0	1	1	1	1	0
Kocuria rhizophila Mu212	5		1	0	0	1	0	1
Lactobacillus curvatus FH11	5		0	1	1	0	1	1
* Lactococcus plantarum NCDO 1869	5		1	0	0	1	1	0
Marinilactibacillus psychrotolerans FAM208 59	5		1	0	1	0	0	1
Morganella morganii subsp. siboni 3A5A	5		1	0	1	0	1	1
Mycobacterium vaccae CIP 105934	5		1	0	1	0	1	0
Ornithinibacillus bavariensis CIP 109287	5		1	0	0	0	1	1
Paenibacillus lactis CIP 108827	5		1	0	1	1	0	1
* Propionibacterium cyclohexanicum LSPCy1	5		1	0	1	1	1	0
Providencia rettgeri 947	5		1	1	0	0	0	1
Pseudomonas sp. PCAi6.5	5		1	1	0	0	1	0
Psychrobacter immobilis PG1	5		1	1	0	0	1	1
Raoultella ornithinolytica TL332	5		1	1	0	1	0	0
Serratia grimesii 3M25	5		1	1	1	0	1	0
Staphylococcus vitulinus Ma1	5		1	1	0	1	0	1
Streptococcus infantarius subsp. infantarius 3AG	5		1	1	0	1	1	0
* Weissella cibaria 3386	5		1	1	1	0	0	1
SUM			93	94	84	84	86	81
* Strains that were sequenced in this project but removed from the catalog because they were not from dairy origin
"0 "indicates the absence of the strain in a sequencing pool, "1" indicates its presence

## Sheet: Illumina_Assembly_Pool_Data
	Read length	Insert mean size (bp)	Number of clean reads	kmer size selected for SOAP de novo assembly	number of contigs	total contig length (bp)	N50 (bp)	N90 (bp)	Maximum contig size (bp)	Minimum contig size (bp)	Percentage of re-mapped reads	Number of contigs not assigned to a genome by clustering	Cumulated size of non assigned contigs (bp)
Illumina Pool 1	91 (paired-end)	350	39454118	39	19868	109163365	17925	1958	225228	500	90.23	2,598 (13%)	2758004 (2.52%)
Illumina Pool 2	91 (paired-end)	313	87158585	55	13394	98242924	64017	2331	997345	500	97.16	2,201 (16.4%)	1826606 (1.85%)
Illumina Pool 3	91 (paired-end)	317	87046955	55	17253	94912618	43887	1641	749516	500	97.1	4,860 (28.1%)	4361812 (4.59%)
Illumina Pool 4	91 (paired-end)	338	87014357	55	15771	92570390	39744	1768	689300	500	96.9	3,470 (22%)	3272777 (3.53%)
Illumina Pool 5	91 (paired-end)	341	87233545	55	17529	88060317	36659	7475	603604	500	87.38	3242 (18.4%)	2908607 (3.30%)
The N50 contig size is a weighted median value and defined as the length of the smallest contig S in the sorted list of all contigs where the cumulative length from the largest contig to contig S is at least 50% of the total length
The N90 contig size is a weighted median value and defined as the length of the smallest contig S in the sorted list of all contigs where the cumulative length from the largest contig to contig S is at least 90% of the total length
kmer is a motif of k nucleotides

## Sheet: SOLiD_Mapping_Data
	Read Length	Number of reads	Number of reads mapped on Illumina pool 1	Number of reads mapped on Illumina pool 2	Number of reads mapped on Illumina pool 3	Number of reads mapped on Illumina pool 4	Number of reads mapped on Illumina pool 5
SOLiD Pool A	50 (color space)	89337540	11439214	16315327	7232745	8916708	11613678
SOLiD Pool B	50 (color space)	103713516	14186330	15078807	9903808	11370316	12249869
SOLiD Pool C	50 (color space)	91997959	10239213	11576014	8081950	11350011	10915780
SOLiD Pool D	50 (color space)	70890974	9246796	11460960	6936993	5728604	9782083
SOLiD Pool E	50 (color space)	95166053	11689059	12913804	8761850	13884758	12585319
SOLiD Pool F	50 (color space)	75381237	10999498	9384412	4060598	9088588	12105931
	Total	526487279
Bowtie mapping parameters :
length read alignment : 45
nb mismatch max tolerated : 1
nb match max tolerated : unlimited
