# Supplementary material for: Construction of a dairy microbial genome catalog opens new perspectives for the metagenomic analysis of dairy fermented products
Source: BMC Genomics. 2014 Dec 13;15(1):1101. doi: 10.1186/1471-2164-15-1101 (PMC4320590; doi:10.1186/1471-2164-15-1101)
Supplement: Supplementary file 4 — Additional file 4: Table S3: Evaluation of the genome clustering procedure and the quality of the genome drafts. (XLS 104 KB) [file 12864_2014_6903_MOESM4_ESM.xls]

## Sheet: Cluster_Specificity_and_Sens
Cluster genome name	Illumina pool where the genome is present	Number of genomes from the same genus present in the NCBI database	Number of species belonging to the same genus present in the NCBI database	Cumulative contig size of the cluster (bp)	Cumulative contig size assigned to the same genus by BLASTN procedure (bp)	Cumulative contig size not assigned by BLASTN procedure (bp)	Cumulative contig size assigned to a different genus by BLASTN procedure (bp)	Cumulative contig size of contigs from the catalog assigned to the same genus by BLASTN procedure (bp)	Clustering sensitivity (column G / column J)*100	Clustering specificity ((column G + column H) / column E)*100
Acinetobacter genospecies 3 PCAiE6.10	Pool1	46	13	4036134	1882947	2148095	5092	1936801	97.2194	99.8738
Acinetobacter johnsonii 3M05	Pool5	46	13	3339269	2861366	456690	21213	2882463	99.2681	99.3647
Aerococcus viridans TL327A	Pool4	2	2	5734268	1614248	591717	3528303	1763557	91.5336	38.4699
Arthrobacter arilaitensis 3M03	Pool4	6	6	3760723	2730947	1028014	1762	2782758	98.1381	99.9531
Arthrobacter arilaitensis GMPA29	Pool5	6	6	3617585	2098376	1511352	7857	2145039	97.8246	99.7828
Arthrobacter arilaitensis Re117	Pool1	6	6	3723135	909497	2813353	285	952788	95.4564	99.9923
Arthrobacter bergerei Ca106	Pool2	6	6	3856112	881894	2959166	15052	905683	97.3734	99.6097
Bacillus altitudinis 263	Pool3	132	22	3767486	3182572	579244	5670	3182572	100	99.8495
Bacillus fordii CIP 108821	Pool4	132	22	4495537	221199	4098224	176114	224171	98.6742	96.0825
Bacillus galactosidilyticus CIP 108417	Pool5	132	22	4767261	385688	4232173	149400	418520	92.1552	96.8661
Bacillus pumilus M21	Pool2	132	22	3965861	3150240	815621	0	3222321	97.7631	100
Brachybacterium alimentarium CNRZ925	Pool1	3	3	3745893	1143824	2551157	50912	1164066	98.2611	98.6409
Brachybacterium nesterenkovii CIP 104813	Pool5	3	3	594607	65744	494319	34544	84178	78.1012	94.1904
Brachybacterium tyrofermentans CNRZ926	Pool2	3	3	937287	162984	754097	20206	199853	81.5519	97.8442
Brevibacillus parabrevis CIP 110335	Pool4	3	2	6136936	1443277	4618970	74689	1448732	99.6235	98.783
Brevibacterium antiquum CNRZ918	Pool1	3	3	3728232	2551496	1171564	5172	2589900	98.5172	99.8613
Brevibacterium casei CIP 102111	Pool4	3	3	1989500	172096	1759149	58255	204667	84.0859	97.0719
Brevibacterium iodinum ATCC 49514	Pool2	3	3	3027577	388656	2601738	37183	419724	92.598	98.7719
Brevibacterium linens ATCC 9172	Pool3	3	3	3241609	610469	2605515	25625	639787	95.4175	99.2095
Brevundimonas diminuta 3F5N	Pool2	3	3	1616347	1132316	468973	15058	1256763	90.0978	99.0684
Carnobacterium maltaromaticum 38b (pool1)	Pool1	3	2	2969885	24992	2844924	99969	45844	54.5153	96.6339
Carnobacterium maltaromaticum 38b (pool5)	Pool5	3	2	2298345	11623	2188055	98667	107807	10.7813	95.707
Chryseobacterium bovis Pi18	Pool1	1	1	3012792	187792	2779025	45975	207040	90.7032	98.474
Chryseobacterium ginsengisoli M17	Pool5	1	1	5271157	1102349	4161180	7628	1103940	99.8559	99.8553
Chryseobacterium joostei PCAiD6.3	Pool3	1	1	4668482	1947111	2708101	13270	1948383	99.9347	99.7158
Chryseobacterium shigense PCAiB.23	Pool2	1	1	5567422	723140	4726876	117406	724907	99.7562	97.8912
Chryseobacterium vrystaatense PCAiF2.7	Pool4	1	1	5198405	727463	4466544	4398	739419	98.3831	99.9154
Citrobacter freundii Pi 15 (pool1)	Pool1	7	5	5309409	4567403	600565	141441	5290935	86.3251	97.336
Citrobacter freundii Pi 15 (pool3)	Pool3	7	5	5317704	3743117	1481934	92653	3844115	97.3727	98.2577
Comamonas testosteroni NL2512	Pool1	6	2	4872907	284233	4034547	554127	289220	98.2757	88.6284
Corynebacterium ammoniagenes ws 2211	Pool5	30	24	3019763	2826653	192408	702	2878504	98.1987	99.9768
Corynebacterium flavescens Mu128	Pool1	30	24	2616725	461297	2154579	849	2742494	16.8203	99.9676
Corynebacterium stationis CRBM6	Pool3	30	24	2123237	513766	1565566	43905	2554207	20.1145	97.9322
Delftia acidovorans PCA12	Pool3	2	2	1130134	539519	561461	29154	935375	57.6794	97.4203
Enterobacter amnigenus CV9	Pool1	9	7	4677209	3657705	844915	174589	3753810	97.4398	96.2672
Enterococcus durans LMG10746	Pool5	91	7	4482871	920734	3513706	48431	1140645	80.7205	98.9196
Enterococcus hirae SB10	Pool2	91	7	2972891	1387569	1577727	7595	1423461	97.4785	99.7445
Enterococcus malodoratus FAM208 55	Pool4	91	7	4276800	573149	3692721	10930	729157	78.6043	99.7444
Enterococcus saccharominimus M17 423	Pool3	91	7	2297059	1944779	321932	30348	2307293	84.2883	98.6788
Escherichia coli 1E14	Pool2	174	6	4984017	2988570	1718342	277105	3047803	98.0565	94.4401
Exiguobacterium acetylicum 180	Pool2	2	2	3187396	934874	2192341	60181	937450	99.7252	98.1119
Exiguobacterium sibiricum NL255	Pool3	2	2	3082626	2834624	103023	144979	2838059	99.879	95.2969
Hafnia paralvei 920	Pool3	2	1	4741017	3095	759148	3978774	3095	100	16.0776
Halomonas alkaphila 3A7M	Pool2	6	3	4149374	20212	3969777	159385	22459	89.9951	96.1588
Halomonas sp. 1M45	Pool3	6	3	3799032	17664	3723994	57374	19910	88.7192	98.4898
Halomonas sp. 3F2F	Pool4	6	3	4370159	88404	4110565	171190	90971	97.1782	96.0828
Halomonas venusta 3D7M	Pool1	6	3	4310386	39551	4123026	147809	40595	97.4283	96.5709
Klebsiella oxytoca Pi 20	Pool1	11	4	5764537	1002208	3727850	1034479	1071021	93.575	82.0544
Kocuria carniphila CRBM38	Pool3	1	1	2579109	151424	2387631	40054	182587	82.9325	98.447
Kocuria palustris Mu203	Pool2	1	1	596168	33151	517237	45780	55290	59.9584	92.321
Kocuria rhizophila Mu212	Pool5	1	1	1325687	691092	602511	32084	772478	89.4643	97.5798
Kocuria varians Mu208	Pool1	1	1	2712197	1165979	1425481	120737	1216995	95.808	95.5484
Lactobacillus cristorum FH4	Pool2	117	43	2415746	818710	1586237	10799	1003712	81.5682	99.553
Lactococcus garvieae N201	Pool3	10	3	2130604	549298	1479227	102079	566464	96.9696	95.2089
Lactococcus raffinolactis NCDO617	Pool4	10	3	2193691	78767	2044530	70394	104890	75.0949	96.7911
Leuconostoc citreum MSE2	Pool3	16	13	1976584	1513059	435017	28508	1569265	96.4183	98.5577
Leuconostoc mesenteroides CNRZ1283	Pool2	16	13	1956940	1287992	643023	25925	1295029	99.4566	98.6752
Leuconostoc pseudomesenteroides MSE7	Pool4	16	13	2014436	1735190	250123	29123	1766247	98.2416	98.5543
Macrococcus caseolyticus ATCC 13458	Pool2	1	1	2168583	1734408	426923	7252	1757743	98.6724	99.6656
Microbacterium foliorum C45	Pool3	2	2	3740060	140511	3561175	38374	141808	99.0854	98.974
Microbacterium gubbeenense Mu132	Pool1	2	2	3019241	201456	2564195	253590	205949	97.8184	91.6009
Microbacterium oxydans PCA1	Pool4	2	2	2343476	130176	2096980	116320	149218	87.2388	95.0364
Micrococcus luteus Mu201	Pool1	2	1	1046072	795983	153826	96263	1519949	52.3691	90.7977
Mycobacterium vaccae CIP 105934	Pool5	73	20	3197691	780556	2411108	6027	948241	82.3162	99.8115
Ornithinibacillus bavariensis CIP 109287	Pool5	1	1	3505295	462901	3014698	27696	519964	89.0256	99.2099
Paenibacillus lactis CIP 108827	Pool5	12	7	7178389	2651846	4525661	882	2715423	97.6587	99.9877
Paenibacillus sp. 3M17	Pool2	12	7	7156849	2946637	4007185	203027	2947392	99.9744	97.1632
Pantoea agglomerans PCAiQ6.3	Pool1	7	5	4697452	3949794	663912	83746	3954239	99.8876	98.2172
Propionibacterium acidipropinici LSPAc1	Pool4	79	5	1841135	37236	1729370	74529	63798	58.3655	95.952
Propionibacterium jensenii LSPJe1	Pool3	79	5	709783	35689	652070	22024	122156	29.2159	96.8971
Propionibacterium thoenii LSPTH1	Pool2	79	5	1328103	57698	1233476	36929	72778	79.2795	97.2194
Proteus hauseri 1M10	Pool1	3	2	3780294	1229788	2507823	42683	1232546	99.7762	98.8709
Proteus vulgaris 1M25	Pool3	3	2	3886740	2470330	1171905	244505	2471399	99.9567	93.7093
Providencia alcalifaciens GM3	Pool2	5	4	4461251	1536957	2922423	1871	1537520	99.9634	99.9581
Providencia heimbachae GR4	Pool1	5	4	4240143	598362	3588424	53357	644457	92.8475	98.7416
Providencia rettgeri 947	Pool5	5	4	4469056	2151863	2210311	106882	2432684	88.4563	97.6084
Pseudomonas fluorescens PCAi D6.2	Pool1	67	17	6637849	3743729	2824054	70066	3797569	98.5823	98.9444
Pseudomonas fragi 1E26	Pool2	67	17	5033594	808972	4223855	767	871841	92.7889	99.9848
Pseudomonas lundensis PCAi D2.2	Pool3	67	17	5134327	1030841	4045590	57896	1041084	99.0161	98.8724
Pseudomonas sp. 1E44	Pool4	67	17	5781417	1038656	4741852	909	1069060	97.156	99.9843
Pseudomonas sp. PCAi6.5	Pool5	67	17	3419913	770909	2627014	21990	965744	79.8254	99.357
Psychrobacter aquimaris ER15 174 BHI7	Pool4	3	3	3365071	733524	2596658	34889	734946	99.8065	98.9632
Psychrobacter celer 91	Pool1	3	3	2999423	534356	2400615	64452	537180	99.4743	97.8512
Psychrobacter faecalis H5	Pool3	3	3	3284646	525227	2753986	5433	525754	99.8998	99.8346
Psychrobacter immobilis PG1	Pool5	3	3	3506435	1357123	2146690	2622	1358625	99.8894	99.9252
Psychrobacter namhaensis 1439	Pool2	3	3	2972769	417432	2422616	132721	417432	100	95.5354
Raoultella ornithinolytica TL332	Pool5	1	1	5559118	4971177	522962	64979	4981386	99.7951	98.8311
Raoultella planticola 3M45	Pool2	1	1	5628242	5116299	349651	162292	5131761	99.6987	97.1165
Raoultella terrigena Pi19	Pool3	1	1	5714306	1724459	3378625	611222	1741974	98.9945	89.3037
Rothia mucilaginosa M1710	Pool3	5	3	2542498	286912	2185862	69724	291971	98.2673	97.2577
Serratia grimesii 3M25	Pool5	10	5	5558482	3277540	1913870	367072	3459085	94.7516	93.3962
Serratia liquefaciens 1B4F	Pool3	10	5	5136068	2451567	2658287	26214	2459618	99.6727	99.4896
Serratia marescens 448	Pool4	10	5	8680768	3054326	3623876	2002566	3186333	95.8571	76.931
Serratia proteamaculans 1C2F	Pool2	10	5	5544790	3563024	1928791	52975	3570389	99.7937	99.0446
Serratia rubidaea TA 26	Pool1	10	5	5054685	783967	3614005	656713	849764	92.257	87.0078
Sphingobacterium faecium PCAiF2.5 (pool1)	Pool1	3	2	4100405	92173	3936787	71445	98605	93.477	98.2576
Sphingobacterium faecium PCAiF2.5 (pool2)	Pool4	3	2	2512608	36315	2458410	17883	43687	83.1254	99.2883
Staphylococcus caprae DSM 20608	Pool1	93	12	2583955	2371627	211549	779	2377245	99.7637	99.9699
Staphylococcus fleurettii CIP 106114	Pool3	93	12	2586704	434094	1962981	189629	434094	100	92.6691
Staphylococcus lentus Ca2	Pool2	93	12	2540630	242721	2274253	23656	298259	81.3793	99.0689
Staphylococcus vitulinus Ma1	Pool5	93	12	2624535	207653	2389740	27142	210188	98.7939	98.9658
Staphylococcus warneri 1445	Pool4	93	12	2474108	2250346	210544	13218	2295252	98.0435	99.4657
Stenotrophomonas indologenes PCAi2.2	Pool2	4	2	2134246	656241	1375387	102618	682831	96.1059	95.1918
Stenotrophomonas maltophilia Pi1	Pool3	4	2	2702432	1415003	1237720	49709	1786586	79.2015	98.1606
Stenotrophomonas rhizophila PCA13	Pool1	4	2	4007778	1338169	2553532	116077	1357475	98.5778	97.1037
Streptococcus infantarius subsp. infantarius 11FA	Pool3	173	37	1911063	1481595	394454	35014	1633095	90.7231	98.1678
Streptococcus infantarius subsp. infantarius 3AG	Pool5	173	37	1964697	1889751	14992	59954	1900841	99.4166	96.9484
Streptococcus macedonicus 679	Pool2	173	37	2077453	1637644	392568	47241	1853388	88.3595	97.726
Streptococcus salivarius CJ181	Pool4	173	37	2110250	1628319	432200	49731	1724314	94.4329	97.6434
Vibrio casei ws4539	Pool2	71	20	3963427	676652	3053214	233561	694917	97.3716	94.1071
Vibrio litoralis B4	Pool1	71	20	3774993	522104	3063719	189170	568765	91.7961	94.9889
mean (cluster with at least 1 species in NCBI. N=111)				3.59322e+06	1.30334e+06	2.11565e+06	174229	1.40706e+06	89.9043	95.9788
mean (cluster with at least 5 different species in NCBI. N=53)				3.78252e+06	1.72773e+06	1.94424e+06	110543	1.88839e+06	89.4614	97.6596
Only the genomes for which at least one genome belonging to the same genus is available in the NCBI database are presented

## Sheet: Draft Genome Quality Evaluation
Draft Genome Name	Illumina pool where the draft genome is present	Draft contig number before optimized reassembly	Draft contig number	Draft cumulative contig size before optimized reassembly (bp)	Draft cumulative contig size (bp)	Draft genome N90 Contig size (bp) (1)	Draft longest Contig (bp)	Draft genome mean Contig size (bp) (6)	Draft genome N50 Contig size (bp) (4)	Draft genome scaffold number	Draft genome cumulative scaffold size (bp)	Draft genome longest scaffold (bp)	Draft genome mean scaffold size (bp)	Draft genome N50 scaffold size (bp) (5)	Portion of the draft genome covered by at least 5x read (3)	Portion of HMP 99 bacterial essential genes detected in the draft genome (2)	Draft genome mean coverage	Draft genome coverage standard deviation	Draft genome coverage signal to noise	Draft genome GC%	Number of HMP criteria passed	Chimeric criteria detection 1 : tetranucletoid Z-score (5kb window) (7)	Number of phylogenetic markers detected on the 40 markers defined by Sorek et al. (2007)	Number of phylogenetic markers unique among the 40 markers	Chimeric criteria detection 2 : Number of phylogenetic markers redundant among the 40 markers (8)	Draft genome possibly chimeric
Acinetobacter genospecies 3 PCAiE6.10	Pool 1	1420	606	3971129	3821946	2750	83173	6307	14828	384	3813904	83235	9932	20927	0.98	0.98	17.03	7.23	2.36	39.12	6	0.836491	40	40	0	No
Acinetobacter johnsonii 3M05	Pool 5	2873	1047	3156188	3140850	1047	43199	3000	6131	669	3134487	47333	4685	9102	0.96	1	12.55	5.62	2.24	42.32	4	0.744676	38	38	0	No
Advenella kashmirensis 3T5F	Pool 2	290	221	4779916	4778611	14639	215442	21623	62906	136	4769235	439804	35068	78184	1	1	95.72	32.31	2.96	54.58	6	0.832366	40	40	0	No
Aerococcus viridans TL327A	Pool 4	3202	1872	5594662	5547636	1378	124113	2963	7473	931	5509413	124113	5918	12717	0.97	1	15.54	11.04	1.41	39.25	4	0.779298	74	40	34	Yes
Agrococcus casei LMG22410	Pool 2	2071	982	1633828	1563296	741	32140	1592	2275	795	1531524	32140	1926	2561	0.98	0.85	44.69	30.41	1.47	63.23	2	0.69663	27	27	0	No
Alcaligenes faecalis 2L10	Pool 1	322	113	4033772	4037765	23395	240154	35732	119611	49	4034060	635317	82328	250001	1	1	85.64	20.15	4.25	55.93	6	0.82105	39	39	0	No
Alcaligenes sp. 2L29	Pool 4	116	76	3948160	3952968	66827	569446	52013	301486	22	3947341	936566	179425	684261	1	1	114.25	30.19	3.78	55.35	6	0.822378	40	40	0	No
Alkalibacterium kapii FAM208 38	Pool 5	346	233	2219722	2231266	7658	196807	9576	35888	116	2216960	196807	19112	44888	1	1	115.84	94.17	1.23	36.92	6	0.805637	42	40	2	No
Arthrobacter arilaitensis 3M03	Pool 4	697	384	3738312	3682600	5234	146046	9590	26650	288	3668706	154230	12739	29484	1	1	272.73	118.74	2.3	58.91	6	0.816286	40	40	0	No
Arthrobacter arilaitensis GMPA29	Pool 5	795	444	3599150	3571616	4562	85794	8044	22264	323	3558745	154103	11018	25409	1	1	42.29	27.99	1.51	58.94	6	0.82011	40	40	0	No
Arthrobacter arilaitensis Re117	Pool 1	509	375	3705686	3709480	6665	115469	9892	26706	191	3692853	179999	19334	53401	1	1	104.73	108.91	0.96	59.28	6	0.833209	40	40	0	No
Arthrobacter bergerei Ca106	Pool 2	634	383	3833143	3820263	6048	191694	9975	38524	243	3800327	224074	15639	41640	1	1	68.02	59.46	1.14	56.02	6	0.781892	39	39	0	No
Bacillus altitudinis 263	Pool 3	187	137	3756819	3641019	20079	239955	26577	78604	75	3631841	239955	48425	104596	1	1	67.53	54.53	1.24	41.31	6	0.846084	40	38	2	No
Bacillus fordii CIP108821	Pool 4	258	191	4481961	4488077	25078	302895	23498	77839	71	4473249	374950	63004	136550	1	1	35.73	19.95	1.79	41.23	6	0.850161	42	40	2	No
Bacillus galactosidilyticus CIP108417	Pool 5	337	280	4749973	4763757	16985	158962	17013	54398	107	4747352	300179	44368	92833	1	1	59.29	29.09	2.04	37.36	6	0.876652	42	40	2	No
Bacillus pumilus M21	Pool 2	197	106	3955482	3962741	49225	358489	37384	234551	55	3954189	628658	71894	221848	1	1	60.33	21.37	2.82	41.33	6	0.837379	41	39	2	No
Bavariicoccus seileri ws4188	Pool 3	315	126	2169194	2150451	11795	136986	17067	49936	74	2145474	165439	28993	57112	1	1	82.1	23.76	3.46	38.24	6	0.847375	41	40	1	No
Brachybacterium alimentarium CNRZ925	Pool 1	1469	1139	3718457	3636180	1616	30945	3192	5445	551	3635400	38938	6598	10378	0.99	1	24.95	12.67	1.97	69.76	4	0.716506	37	37	0	No
Brachybacterium nesterenkovii	Pool 5	1176	607	541192	540292	542	5102	890	1284	426	511011	5102	1200	1368	0.96	0.55	61.28	50.26	1.22	67.14	2	0.559965	11	11	0	Yes
Brachybacterium paraconglomerans CRBM39	Pool 3	277	184	146343	151312	412	28923	822	1574	98	146037	34477	1490	2154	0.94	0.12	17.52	15.75	1.11	62.18	1	0.603432	NA	NA	NA	NA
Brachybacterium tyrofermentans CNRZ926	Pool 2	1848	1004	809467	835633	514	6176	832	1131	652	756989	6400	1161	1331	0.95	0.52	27.18	23.07	1.18	64.71	2	0.580829	13	13	0	Yes
Brevibacillus parabrevis CIP 110335	Pool 4	604	699	6101077	6111058	6829	129042	8743	31250	189	6085473	306529	32198	79440	1	1	26.01	16.37	1.59	51.85	6	0.774969	37	36	1	No
Brevibacterium antiquum CNRZ918	Pool 1	350	212	3714417	3708888	10697	199865	17495	36074	83	3703099	272385	44616	89507	1	1	38.01	12.06	3.15	62.7	6	0.884239	40	40	0	No
Brevibacterium casei CIP 102111	Pool 4	2544	1033	1923952	1770288	792	31310	1714	2154	937	1749768	31310	1867	2204	0.97	0.89	54.41	35.41	1.54	65.4	2	0.660047	23	23	0	No
Brevibacterium iodinum ATCC 49514	Pool 2	2740	1291	2962729	2820803	957	33091	2185	3441	1078	2794444	33091	2592	3749	0.99	0.97	53.3	36.23	1.47	63.47	3	0.750904	31	31	0	No
Brevibacterium linens ATCC 9172	Pool 3	2616	1275	3187223	3062430	1142	35901	2402	3883	1051	3022740	35901	2876	4268	0.99	0.94	39.99	21.74	1.84	63.58	3	0.752669	30	30	0	No
Brevibacterium sp. Mu109	Pool 5	2827	1212	2701245	2376007	859	36069	1960	3008	1009	2352843	36069	2332	3226	0.99	0.95	175.92	127.62	1.38	66.47	3	0.576084	27	27	0	Yes
Brevundimonas diminuta 3F5N	Pool 2	2639	1205	1503066	1415595	602	27679	1175	1557	964	1357687	27679	1408	1703	0.98	0.85	61.07	38.72	1.58	63.41	2	0.648672	24	24	0	No
Brochothrix thermosphacta cH814	Pool 1	970	548	2480452	2442479	2236	38660	4457	9166	215	2436307	72289	11332	17674	0.97	1	13.04	5.84	2.23	36.38	4	0.836882	40	39	1	No
Carnobacterium maltaromaticum 38b	Pool 1	6594	3516	2292775	2606505	376	30395	741	1344	1437	2473228	30395	1721	2281	0.75	0.92	7.53	5.37	1.4	37.13	1	0.710213	29	29	0	No
Chryseobacterium bovis Pi18	Pool 1	502	230	2988350	2938384	8008	122452	12776	33419	141	2929116	148187	20774	46927	1	1	43.24	17.29	2.5	38.7	6	0.869951	40	40	0	No
Chryseobacterium ginsengisoli M17	Pool 5	2831	1211	5162121	5194325	1823	97584	4289	9982	705	5196408	221053	7371	15548	0.97	1	13.41	6.93	1.94	37.17	4	0.846797	40	40	0	No
Chryseobacterium joostei PCAiD6.3	Pool 3	172	85	4658812	4665826	84615	667350	54892	224777	44	4660568	667350	105922	274978	1	1	147.89	42.48	3.48	35.4	6	0.919252	40	40	0	No
Chryseobacterium shigense PCAi B2.3	Pool 2	353	254	5556367	5569355	19385	203432	21927	80869	133	5555855	292059	41773	111002	1	1	65.2	27.31	2.39	37.09	6	0.895202	40	40	0	No
Chryseobacterium vrystaatense PCAiF2.7	Pool 4	179	280	5192368	5182207	11499	176456	18508	40581	81	5187309	343231	64041	118805	1	1	48.21	16.84	2.86	37.95	6	0.898091	39	39	0	No
Citrobacter freundii Pi 15	Pool 3	320	1173	5305938	5477405	7326	251766	4670	38324	169	5339807	287700	31596	111228	1	0.7	28.04	23.3	1.2	51.42	4	0.754285	15	15	0	No
Citrococcus sp. ws2216	Pool 3	2116	828	2874556	2599144	1178	70174	3139	6968	710	2587273	70174	3644	7187	0.99	0.95	111.16	45.61	2.44	63.33	4	0.762095	34	34	0	No
Clostridium tyrobutyricum 9L5	Pool 5	1383	997	161773	321598	412	8006	323	502	215	191044	8006	889	886	0.64	0.12	8.86	24.77	0.36	34.12	0	0.547884	NA	NA	NA	NA
Comamonas testosteroni NL2512	Pool 1	3539	2767	4734531	4573901	721	17179	1653	3247	880	4591547	39903	5218	9264	0.94	1	11.42	5.16	2.21	62.52	3	0.799403	36	36	0	No
Corynebacterium ammoniagenes ws 2211	Pool 5	351	256	2993707	3019322	15557	157807	11794	82889	102	2993454	280242	29348	87978	1	0.98	59.25	49.04	1.21	55.38	6	0.780254	40	40	0	No
Corynebacterium bovis CIP 5480	Pool 4	884	409	440647	396045	550	12264	968	1411	285	371408	12264	1303	1497	0.97	0.55	130.41	135.91	0.96	65.56	2	0.587144	40	40	0	Yes
Corynebacterium flavescens Mu128	Pool 1	279	251	2607401	2616854	6675	95663	10426	26213	85	2604242	189689	30638	52208	1	1	36.2	21.11	1.71	60.1	6	0.859576	39	39	0	No
Corynebacterium stationis CRBM6	Pool 3	1914	1938	2060843	2043151	420	12422	1054	1775	632	2058933	28468	3258	4703	0.94	0.94	12.04	25.49	0.47	52.86	2	0.675671	24	24	0	No
Delftia acidovorans PCA12	Pool 3	1580	869	1042574	1066296	628	23624	1227	1911	552	1022010	23792	1851	2353	0.94	0.64	14.32	8.02	1.79	57.72	2	0.600405	22	22	0	No
Enterobacter amnigenus CV9	Pool 1	1069	905	4632812	4611384	3540	74007	5095	13937	223	4581245	187610	20544	54074	0.99	0.64	16.25	8.25	1.97	52.59	5	0.77848	14	14	0	No
Enterococcus durans LMG10746	Pool 5	391	187	4465094	4375174	18137	228095	23397	61080	124	4366908	228095	35217	67387	1	1	92.62	45.63	2.03	39.09	6	0.853784	41	40	1	No
Enterococcus hirae SB10	Pool 2	239	170	2956434	2953967	14689	339855	17376	107046	84	2945522	331331	35066	178605	1	1	50.79	18.26	2.78	36.54	6	0.870009	42	40	2	No
Enterococcus malodoratus FAM208 55	Pool 4	151	69	4268635	4265850	53129	347200	61824	194655	41	4262512	494599	103964	246197	1	1	119.28	47.18	2.53	39.95	6	0.858898	41	40	1	No
Enterococcus saccharominimus M17 423	Pool 3	392	367	2270179	2301768	7652	152618	6272	47377	136	2262659	233340	16637	52991	1	1	68.44	62.51	1.09	39.31	6	0.816425	42	40	2	No
Escherichia coli 1E14	Pool 2	489	747	4964329	4717981	9621	145629	6316	37794	253	4636190	202660	18325	58958	1	1	75.79	71.75	1.06	51.26	6	0.763398	33	28	5	Yes
Exiguobacterium acetylicum 180	Pool 2	109	48	3182203	3158555	38839	318699	65803	165789	32	3159410	318699	98732	240489	1	1	38.97	11.63	3.35	47.06	6	0.825741	41	40	1	No
Exiguobacterium sibiricum NL255	Pool 3	60	69	3080537	3081766	25321	475020	44663	140684	21	3080351	876962	146683	310698	1	1	30.67	10.77	2.85	47.34	6	0.829463	42	40	2	No
Facklamia tabacinasalis FAM208 56	Pool 4	302	151	2295945	2292528	11495	113958	15182	39309	101	2285536	162759	22629	55660	1	0.98	114.47	41.04	2.79	36.49	6	0.844467	41	40	1	No
Gulosibacter sp. 10(10)	Pool 4	1610	647	823475	766377	571	20625	1185	1501	548	747410	20625	1364	1584	0.97	0.68	76.71	49.01	1.57	65.28	2	0.516746	16	16	0	Yes
Hafnia paralvei 920	Pool 3	290	197	4721944	4731114	30439	696175	24016	137167	74	4713293	941268	63693	195361	1	1	121.93	40.43	3.02	47.95	6	0.751158	44	38	6	Yes
Halomonas alkaphila 3A7M	Pool 2	504	275	4128036	4131827	12266	200532	15025	49499	175	4120177	290482	23544	64410	1	1	89.39	63.14	1.42	52.86	6	0.737094	38	38	0	No
Halomonas sp. 1M45	Pool 3	269	172	3778128	3773226	28282	272284	21937	95606	78	3759973	412104	48205	119457	1	1	72.86	53.68	1.36	54.16	6	0.792223	40	40	0	No
Halomonas sp. 3F2F	Pool 4	516	308	4351032	4357299	11211	218838	14147	52030	189	4339107	257256	22958	68984	1	1	71.13	96.51	0.74	52.97	6	0.740741	39	39	0	No
Halomonas venusta 3D7M	Pool 1	1244	980	4276980	4238087	2346	42561	4325	10129	278	4231009	129040	15219	37014	0.98	1	14.89	8	1.86	52.65	5	0.724231	39	39	0	No
Jeotgalicoccus psychrophilus CRBMD21	Pool 2	134	70	2155166	2151609	24926	306820	30737	102885	20	2151576	499784	107579	190773	1	1	40.27	16.72	2.41	40.74	6	0.828937	41	40	1	No
Klebsiella oxytoca Pi20	Pool 1	1014	1024	5740882	5744421	3200	65443	5610	12977	274	5736398	179248	20936	46202	0.99	0.53	21.86	7.9	2.77	55.68	5	0.808679	12	12	0	No
Kluyvera intermedia TL336A	Pool 4	224	422	5113710	5149484	9839	188466	12203	47421	108	5110676	250904	47321	110071	1	1	30.28	12.88	2.35	53.8	6	0.839667	33	33	0	No
Kocuria carniphila CRBM38	Pool 3	1836	965	2545799	2494111	1196	25664	2585	3965	782	2509762	25716	3209	4527	0.98	0.94	22.65	13.23	1.71	62.82	3	0.774339	30	30	0	No
Kocuria kristinae CRBM27	Pool 4	449	295	239052	252887	519	9150	857	1246	186	237594	9763	1277	1368	0.94	0.41	23.72	45.64	0.52	65.13	2	0.55305	NA	NA	NA	NA
Kocuria palustris Mu203	Pool 2	1125	577	514327	538389	541	10032	933	1254	411	502538	10032	1223	1415	0.96	0.41	36.29	26.31	1.38	64.85	2	0.579961	NA	NA	NA	NA
Kocuria rhizophila Mu212	Pool 5	2184	975	1258700	1146941	608	12068	1176	1613	796	1119601	12068	1407	1675	0.97	0.83	65.78	44.8	1.47	67.3	2	0.590952	22	22	0	Yes
Kocuria varians Mu208	Pool 1	1717	1149	2672313	2559184	1152	26219	2227	3751	670	2536920	26219	3786	5433	0.97	0.98	20.39	15.43	1.32	69.24	3	0.641343	36	36	0	No
Lactobacillus crustorum FH4	Pool 2	427	458	2406133	2440675	3990	88495	5329	23896	153	2408161	96538	15740	32635	0.99	1	26.78	91.63	0.29	35.03	6	0.861868	41	40	1	No
Lactobacillus curvatus FH11	Pool 5	125	126	33947	45992	305	1572	365	627	25	32178	3289	1287	1370	0.85	0	37.32	75.07	0.5	42.07	0	0.521844	NA	NA	NA	NA
Lactobacillus parabuchneri FH7	Pool 4	15	22	13027	13178	447	6464	599	1829	3	10182	6464	3394	6464	0.96	0	193.65	383.67	0.5	55.84	1	0.390128	NA	NA	NA	NA
Lactococcus garvieae N201	Pool 3	205	144	2114615	2114353	27473	333566	14683	115171	54	2101272	419840	38912	148779	1	1	113.93	47.12	2.42	38.28	6	0.858785	42	40	2	No
Lactococcus raffinolactis NCDO617	Pool 4	312	216	2176249	2185351	10983	159573	10117	42366	101	2169265	159573	21478	42631	1	1	60.3	39.51	1.53	39.85	6	0.826736	41	39	2	No
Leucobacter komagatae 1L36	Pool 1	693	568	3491654	3450598	3024	74446	6075	14023	220	3451910	122764	15690	31343	0.99	1	27.7	17.39	1.59	65.17	6	0.887782	39	39	0	No
Leucobacter sp. 7(1)	Pool 2	3103	1462	2457918	2304250	741	16989	1576	2386	1139	2229108	16989	1957	2627	0.98	0.97	58	37.73	1.54	63.58	3	0.719228	NA	NA	NA	NA
Leucobacter sp. ER15 166 BHI15	Pool 3	2737	1384	2200655	2122689	605	29707	1534	2476	1073	2142486	43993	1997	2817	0.97	0.91	22.52	21.68	1.04	62.54	3	0.720532	25	25	0	No
Leuconostoc citreum MSE2	Pool 3	245	786	1964129	1965546	1029	48617	2501	5735	103	1974713	153404	19172	65847	0.99	0.98	26.59	59.4	0.45	38.33	5	0.821072	39	38	1	No
Leuconostoc mesenteroides CNRZ1283	Pool 2	383	155	1935174	1919249	8179	209870	12382	45425	106	1914205	209870	18059	63708	1	0.98	163.4	74.14	2.2	37.73	6	0.852177	41	40	1	No
Leuconostoc pseudomesenteroides MSE7	Pool 4	1546	863	1931540	2035783	1567	41869	2359	8184	271	1965423	96861	7252	26712	0.97	1	13.94	20.69	0.67	38.94	5	0.787969	39	38	1	No
Luteococcus japonicus LSP Lj1	Pool 3	1710	840	1300536	1258614	739	14466	1498	1927	701	1237155	14466	1765	2139	0.97	0.71	35.72	21.98	1.63	65.17	2	0.660175	21	21	0	No
Macrococcus caseolyticus ATCC 13458	Pool 2	204	282	2148036	2161564	10357	108188	7665	28350	56	2139167	217892	38199	70245	1	1	40.75	22.36	1.82	36.38	6	0.856058	41	40	1	No
Marinilactibacillus psychrotolerans 42ea	Pool 1	5308	2810	1414105	1626196	248	8951	579	946	1123	1498783	8951	1335	1521	0.72	0.97	9.89	24.35	0.41	35.54	1	0.659909	26	26	0	No
Marinilactibacillus psychrotolerans FAM208 59	Pool 5	339	412	2327568	2322708	3078	41397	5638	13308	127	2319764	77607	18266	36092	1	1	44.5	23.24	1.92	34.65	6	0.868736	40	40	0	No
Microbacterium foliorum C45	Pool 3	1418	607	3703073	3574751	2831	99544	5889	14099	463	3572534	99544	7716	15837	1	1	88.83	31.01	2.86	62.66	5	0.854478	40	40	0	No
Microbacterium gubbeenense Mu132	Pool 1	1124	794	2990283	2918291	1915	30424	3675	7466	385	2896390	58494	7523	14178	0.99	1	29.12	16.1	1.81	67.56	4	0.806471	39	39	0	No
Microbacterium oxydans PCA1	Pool 4	2916	1211	2257529	2032107	758	19165	1678	2452	1043	1988229	19165	1906	2627	0.97	0.86	58.09	31.95	1.82	65.94	2	0.666091	28	28	0	No
Micrococcus luteus 431	Pool 2	492	326	183552	207347	512	9854	636	955	147	169150	9854	1151	1220	0.95	0.32	39.72	46.66	0.85	65.07	2	0.570155	NA	NA	NA	NA
Micrococcus luteus Mu201	Pool 1	1151	1581	994181	1636920	575	10780	1035	1661	905	1570522	13046	1735	2198	0.93	0.97	18.51	22.09	0.84	70.73	3	0.608071	29	29	0	No
Micrococcus lylae 2B3F	Pool 3	541	294	337409	335407	634	12980	1141	1631	202	317724	13079	1573	1791	0.97	0.38	39.54	39.37	1	64.8	2	0.637223	NA	NA	NA	NA
Morganella morganii subsp. siboni 3A5A	Pool 5	110	50	4117904	4125173	164324	783930	82503	304854	23	4122038	938173	179219	420600	1	1	175.52	42	4.18	50.28	6	0.852258	39	38	1	No
Morganella psychrotolerans 925	Pool 4	288	221	4227094	4244408	25614	314576	19205	114127	101	4226450	314576	41846	136087	1	1	183.97	69.54	2.65	48.03	6	0.813174	40	39	1	No
Mycetocola reblochoni REB411	Pool 3	2016	879	975244	888095	568	16851	1010	1501	571	803053	16851	1406	1608	0.98	0.82	176.92	120.44	1.47	65.99	2	0.595491	17	17	0	Yes
Mycobacterium vaccae CIP 105934	Pool 5	4389	1946	3070356	2833314	689	23436	1456	1920	1645	2793558	23436	1698	2052	0.98	0.76	46.87	24.95	1.88	65.69	2	0.684035	20	20	0	No
Ochrobactrum sp. Ti27	Pool 4	111	1	17114	11325	704	11325	11325	11325	2	11326	10639	5663	10639	1	0	143.52	111.88	1.28	48.65	4	0.625794	NA	NA	NA	NA
Ornithinibacillus bavariensis CIP 109287	Pool 5	545	369	3490805	3449539	6092	143485	9348	27598	145	3436943	264953	23703	44521	0.99	1	18.66	9.7	1.92	36.34	6	0.87422	41	40	1	No
Paenibacillus lactis CIP 108827	Pool 5	4310	150	6712999	6732409	46081	471531	44883	200024	72	6720781	471532	93344	222790	1	1	437.62	2232.89	0.2	51.89	6	0.782778	39	38	1	No
Paenibacillus sp. 3M17	Pool 2	249	283	7143666	7012386	19378	266104	24779	89335	115	7003487	320031	60900	176677	1	1	36.83	18.26	2.02	46.18	6	0.747212	37	37	0	No
Pantoea agglomerans PCAiQ63	Pool 1	701	694	4678801	4684546	4179	75676	6750	16164	134	4677906	273489	34910	66390	0.99	0.97	19.17	6.48	2.96	55	6	0.837409	23	23	0	No
Propionibacterium acidipropinicii LSPAc1	Pool 4	2263	1040	1790504	1609661	709	21717	1548	2207	869	1601020	21717	1842	2384	0.98	0.86	84.93	55.43	1.53	66.24	2	0.647214	22	22	0	No
Propionibacterium jensenii LSPJe1	Pool 3	867	481	682432	673398	741	12318	1400	2188	345	651313	12318	1888	2502	0.97	0.44	31.16	35.34	0.88	63.78	2	0.647695	NA	NA	NA	NA
Propionibacterium thoenii LSPTH1	Pool 2	2055	1116	1253821	1234782	589	13062	1106	1543	838	1188556	13062	1418	1674	0.97	0.83	41.2	105.08	0.39	64.58	2	0.633471	23	23	0	No
Proteus hauseri 1M10	Pool 1	896	431	3753570	3678653	4947	62129	8535	18141	314	3676643	94926	11709	20229	0.99	1	26.75	9.17	2.92	37.91	6	0.85037	37	36	1	No
Proteus vulgaris 1M25	Pool 3	119	107	3879543	3892780	52163	478629	36381	186314	28	3883976	1033308	138713	242981	1	1	57.01	14.65	3.89	37.76	6	0.881885	42	40	2	No
Providencia alcalifaciens GM3	Pool 2	140	95	44544390	4464098	75835	756559	46991	303418	34	4454824	756450	131024	400753	1	1	110.7	18.12	6.11	38.98	6	0.870381	39	39	0	No
Providencia heimbachae GR4	Pool 1	396	195	4228145	4224139	11796	181968	21662	53245	117	4217496	204176	36047	57666	1	0.98	53.29	15.71	3.39	40.37	6	0.851706	35	35	0	No
Providencia rettgeri 947	Pool 5	342	704	4448750	4446875	4466	88997	6317	16384	168	4437364	210313	26413	46961	1	1	33.77	9.87	3.42	39.92	6	0.828476	36	35	1	No
Pseudomonas fluorescens PCAiD6.2	Pool 1	1584	2107	6609087	6533485	1459	72007	3101	5536	654	6533601	114029	9990	16779	0.99	1	19.41	7.67	2.53	59.75	4	0.828051	39	39	0	No
Pseudomonas fragi 1E26	Pool 2	578	356	5024307	4996825	7323	100233	14036	28040	271	4996253	155541	18436	34734	1	1	104.58	25.47	4.11	58.19	6	0.836948	39	39	0	No
Pseudomonas lundensis PCAi D2.2	Pool 3	1011	533	5109934	5050669	5000	101394	9476	25647	385	5036161	114504	13081	29830	1	1	90.07	65.21	1.38	58.41	6	0.818465	40	40	0	No
Pseudomonas sp. 1E44	Pool 4	480	333	5762377	5750965	12615	171980	17270	38418	215	5741942	214208	26707	45316	1	1	209.47	62.41	3.36	58.1	6	0.843732	39	39	0	No
Pseudomonas sp. PCAi6.5	Pool 5	4006	3279	3250829	3178139	413	17976	969	1568	1411	3158680	17976	2239	2998	0.93	0.95	11.84	11.34	1.04	59.27	2	0.696994	31	31	0	No
Psychrobacter aquimaris ER15 174 BHI7	Pool 4	339	171	3356912	3347454	13530	194167	19576	58378	120	3343147	218965	27860	72082	1	1	23.5	11.92	1.97	42.88	6	0.843069	40	40	0	No
Psychrobacter celer 91	Pool 1	399	226	2985438	3003066	10551	130798	13288	38208	123	2991191	158511	24319	48023	1	1	44.26	44.92	0.99	46.88	6	0.805144	40	40	0	No
Psychrobacter faecalis H5	Pool 3	406	261	3267211	3285691	13338	133635	12589	52050	150	3267216	150431	21781	59661	1	1	106.44	76.2	1.4	43.44	6	0.826533	40	40	0	No
Psychrobacter immobilis PG1	Pool 5	235	129	3497992	3488152	19009	257778	27040	75054	84	3485589	417171	41495	143893	1	1	68.03	44.91	1.51	42.57	6	0.845587	40	40	0	No
Psychrobacter namhaensis 1439	Pool 2	243	129	2960478	2962463	25573	163328	22965	69421	81	2956532	182483	36500	70718	1	1	71.36	60.95	1.17	44.8	6	0.815591	40	40	0	No
Raoultella ornithinolytica TL332	Pool 5	409	422	5548956	5554680	12037	176177	13163	57031	176	5532662	328285	31436	89873	1	1	40.92	17.07	2.4	55.78	6	0.827595	35	34	1	No
Raoultella planticola 3M45	Pool 2	770	479	5610843	5585290	6852	109765	11660	28544	358	5572019	109765	15564	32191	1	0.73	149.49	51.54	2.9	55.32	5	0.80438	20	19	1	No
Raoultella terrigena Pi19	Pool 3	1592	850	5682257	5470231	3431	75756	6436	15796	610	5446813	75756	8929	18817	1	0.67	111.67	57.49	1.94	56.68	4	0.785408	17	17	0	Yes
Rothia mucilaginosa M1710	Pool 3	174	83	2536953	2520569	25251	191112	30368	131995	52	2518290	306938	48429	167009	1	1	63.69	19.4	3.28	55.82	6	0.762792	40	40	0	No
Serratia grimesii 3M25	Pool 5	203	187	5549741	5509217	36186	396720	29461	168557	72	5494454	746268	76312	228018	1	1	52.3	29.74	1.76	52.63	6	0.798131	44	40	4	Yes
Serratia liquefaciens 1B4F	Pool 3	207	218	5129328	5138077	23334	213587	23569	94746	103	5127241	431289	49779	122667	1	1	108.7	27.72	3.92	55.51	6	0.845642	37	33	4	Yes
Serratia marescens 448	Pool 4	3002	1030	8639013	4797224	2455	65378	4657	9355	852	4762699	65378	5590	9514	1	0.91	164.06	63.95	2.57	59.27	4	0.804543	23	23	0	No
Serratia proteamaculans 1C2F	Pool 2	304	226	5535084	5535782	25175	202699	24495	85559	118	5523022	214605	46805	117584	1	1	89.86	28.16	3.19	55.11	6	0.824249	40	37	3	No
Serratia rubidaea TA 26	Pool 1	1294	1313	5033013	4994680	1888	40399	3804	8025	322	4996451	112644	15517	31137	0.98	0.79	17.43	9.16	1.9	56.95	4	0.785937	19	19	0	No
Sphingobacterium faecium PCAiF2.5	Pool 1	10068	5619	3112707	3627060	256	24975	645	1032	2320	3464183	24975	1493	1805	0.69	0.85	6.62	6.57	1.01	36.78	0	0.699735	20	20	0	No
Staphylococcus caprae DSM 20608	Pool 1	364	234	2574684	2549105	6222	235247	10894	37953	144	2545714	260980	17679	44769	0.99	1	29.36	32.66	0.9	33.61	6	0.875106	41	40	1	No
Staphylococcus fleuretti CIP 106114	Pool 3	292	220	2573723	2585004	12110	140196	11750	38704	100	2567000	155237	25670	53205	1	1	38.66	41.99	0.92	31.54	6	0.876568	41	40	1	No
Staphylococcus lentus Ca2	Pool 2	143	84	2533215	2528596	22108	193046	30102	74921	56	2527424	258771	45133	99952	1	1	37.23	14.69	2.53	31.66	6	0.893037	41	40	1	No
Staphylococcus vitulinus Ma1	Pool 5	400	310	2610980	2618241	6702	115585	8446	24345	118	2607297	164285	22096	44783	0.99	1	21.03	12.31	1.71	32.39	6	0.870987	41	40	1	No
Staphylococcus warneri 1445	Pool 4	216	1977	2464485	2341711	281	23683	1184	2183	348	2397063	68189	6888	12506	0.98	1	26.09	14.73	1.77	31.74	2	0.830549	32	32	0	No
Stenotrophomonas indologenes PCAi2.2	Pool 2	3714	1737	1929615	1862460	553	32682	1072	1402	1312	1764937	32682	1345	1561	0.97	0.89	41.69	35.09	1.19	63.2	2	0.622896	26	26	0	No
Stenotrophomonas maltophilia Pi1	Pool 3	2747	1521	2639495	2605786	812	50038	1713	2550	1203	2552942	50038	2122	2723	0.98	0.97	53.76	54.25	0.99	63.29	3	0.70806	33	33	0	No
Stenotrophomonas rhizophila PCA13	Pool 1	2643	2340	3925383	3788536	690	17718	1619	2765	754	3821661	55446	5069	8352	0.95	1	12.89	5.59	2.31	65.67	3	0.808784	34	34	0	No
Streptococcus infantarius subsp. infantarius 11FA	Pool 3	175	68	1896600	1880442	35671	321746	27654	106619	31	1873186	352985	60425	174417	1	1	429.76	89.4	4.81	37.64	6	0.874327	41	40	1	No
Streptococcus infantarius subsp. infantarius 3AG	Pool 5	175	128	1951623	1958515	14501	226368	15301	61813	47	1953997	381680	41574	129259	1	1	58.66	44.05	1.33	37.78	6	0.850817	41	40	1	No
Streptococcus macedonicus 679	Pool 2	294	230	2059073	2051766	12489	162940	8921	50905	85	2025986	242476	23835	68509	1	1	40.79	155.38	0.26	37.45	6	0.841884	41	40	1	No
Streptococcus salivarius CJ181	Pool 4	492	274	2082134	2086846	6365	77273	7616	21452	162	2074138	77273	12803	23721	1	1	69.27	43.47	1.59	38.86	6	0.821679	41	40	1	No
Vagococcus fluvialis bH819	Pool 3	225	2388	2967291	2921208	321	33736	1223	2177	188	2997093	181410	15942	33269	0.98	1	21.41	36.5	0.59	31.86	3	0.853352	36	35	1	No
Vagococcus lutrae FAM208	Pool 4	342	254	1779600	1603353	2727	51770	6312	14284	178	1604580	51770	9014	16927	0.99	1	25.51	17.73	1.44	37.8	5	0.769604	38	37	1	No
Vibrio casei ws4539	Pool 2	398	273	3940483	3960431	15547	221803	14507	96672	121	3938891	325884	32553	123369	1	1	54.97	53.07	1.04	40.47	6	0.837053	40	40	0	No
Vibrio litoralis B4	Pool 1	489	303	3752286	3771355	9150	148021	12447	41879	143	3754632	225255	26256	68591	1	1	32.08	23.41	1.37	42.01	6	0.82268	40	40	0	No
* Lactococcus plantarum NCDO 1869	Pool 5	739	480	1946190	1957089	2298	85073	4077	11601	194	1946000	147990	10031	25833	0.98	1	14.68	8.45	1.74	37.24	5	0.769976	39	38	1	No
* Pediococcus parvulus CIRM750	Pool 2	213	96	1907341	1908734	19027	292362	19883	87894	52	1901327	292362	36564	89702	1	1	298.72	78.68	3.8	38.53	6	0.874741	41	40	1	No
* Propionibacterium cyclohexanicum LSPCy1	Pool 5	636	519	469576	470757	409	6094	907	1692	236	463629	10497	1965	2438	0.93	0.33	12.49	10.85	1.15	60.84	1	0.685245	NA	NA	NA	NA
* Weissella cibaria 3385	Pool 4	1342	745	2234399	2193067	10071	99827	2944	12685	348	2165305	99893	6222	18295	0.97	0.97	18.52	45.12	0.41	44.91	4	0.696876	40	39	1	No
* Weissella cibaria 3386	Pool 5	2544	1505	1474221	1601569	551	23656	1064	2385	668	1535448	27769	2299	3831	0.9	0.89	13.02	17.54	0.74	44.41	2	0.615931	29	29	0	No
* Strains that were sequenced in this project but removed from the catalog because they were not from dairy origin
The genomes in red may be contaminated by other genomes, due to possible misassignments by the clustering process and were not submitted to the NCBI database
(1): HMP criterion 1, validated when Contig N90 is higher than 500 bp
(2): HMP criterion 2, validated when more than 90% of a core set of bacterial genes are found
(3): HMP criterion 3, validated when more than 90% of the bases in the assembly have more than 5 fold sequence coverage
(4): HMP criterion 4, validated when the contig N50 length is greater than 5 kb
(5): HMP criterion 5, validated when the scaffold N50 length is greater than 20 kb
(6): HMP criterion 6, validated when the average contig lenght is greater than 5 kb
(7): chimeric criterion 1, validated when the tetranucleotide Z-score is higher than 0.6
(8): chimeric criterion 2, validated when more than 3 essential markers are redundant
