# Supplementary material for: Construction of a dairy microbial genome catalog opens new perspectives for the metagenomic analysis of dairy fermented products
Source: BMC Genomics. 2014 Dec 13;15(1):1101. doi: 10.1186/1471-2164-15-1101 (PMC4320590; doi:10.1186/1471-2164-15-1101)
Supplement: Supplementary file 5 — Additional file 5: Table S4: Bacterial species or subspecies with technological beneficial use in food products listed by Bourdichon and coworkers (2012). (XLSX 24 KB) [file 12864_2014_6903_MOESM5_ESM.xlsx]

## Sheet: Bourdichon_update_food_bacteria
Species or subspecies name	Food origin	At least one genome is present in the NCBI database (Mai 2014)	At least one genome in NCBI is from food origin	The genome is sequenced in the present study	The genome sequenced in the present study is the only representative food genome
Acetobacter aceti subsp. aceti	Vinegar	1	1	0	0
Acetobacter fabarum	Cocoa, Coffee	0	0	0	0
Acetobacter lovaniensis	Vegetables	0	0	0	0
Acetobacter malorum	Vinegar	0	0	0	0
Acetobacter orientalis	Vegetables	0	0	0	0
Acetobacter pasteurianus subsp. pasteurianus	Vinegar, Cocoa	1	1	0	0
Acetobacter pomorum	Vinegar	1	0	0	0
Acetobacter syzygii	Vinegar, Cocoa	0	0	0	0
Acetobacter tropicalis	Cocoa, Coffee	1	NA	0	0
* Acinetobacter genospecies 3	Dairy	0	0	1	1
* Acinetobacter johnsonii	Dairy	1	0	1	1
* Advenella kashmirensis	Dairy	1	0	1	1
* Agrococcus casei	Dairy	0	0	1	1
* Alcaligenes faecalis	Dairy	1	0	1	1
* Alkalibacterium kapii	Dairy	0	0	1	1
Arthrobacter arilaitensis	Dairy	1	1	1	0
Arthrobacter bergerei	Dairy	0	0	1	1
Arthrobacter globiformis	Dairy	1	0	0	0
Arthrobacter nicotianae	Dairy	0	0	0	0
* Bacillus altitudinis	Dairy	1	0	1	1
Bacillus amyloliquefaciens	Fish	1	NA	0	0
Bacillus coagulans	Cocoa	1	NA	0	0
* Bacillus fordii	Dairy	1	1	1	0
* Bacillus galactosidilyticus	Dairy	0	0	1	1
* Bacillus pumilus	Dairy	1	NA	1	NA
Bacillus subtilis	Soy	1	NA	0	0
* Bavariicoccus seileri	Dairy	1	1	1	0
Bifidobacterium adolescentis	Dairy	1	0	0	0
Bifidobacterium animalis subsp animalis	Dairy	1	NA	0	0
Bifidobacterium animalis subsp lactis	Dairy	1	NA	0	0
Bifidobacterium bifidum	Dairy	1	NA	0	0
Bifidobacterium breve	Dairy, Soy	1	NA	0	0
Bifidobacterium longum	Dairy	1	NA	0	0
Bifidobacterium pseudolongum subsp. pseudologum	Dairy	1	0	0	0
Bifidobacterium thermophilum	Dairy	1	0	0	0
Brachybacterium alimentarium	Dairy	0	0	1	1
* Brachybacterium tyrofermentans	Dairy	0	0	1	1
* Brevibacillus parabrevis	Dairy	0	0	1	1
* Brevibacterium antiquum	Dairy	0	0	1	1
** Brevibacterium aurantiacum	Dairy	1	1	0	0
Brevibacterium casei	Dairy	1	0	1	1
** Brevibacterium linens	Dairy	0	0	1	1
* Brevundimonas diminuta	Dairy	1	0	1	1
* Brochothrix thermosphacta	Dairy	1	1	1	0
Carnobacterium divergens	Dairy, Meat, Fish	0	0	0	0
Carnobacterium maltaromaticum	Dairy, Meat	1	1	1	0
Carnobacterium piscicola (old name of Carnobacterium maltaromaticum)	Meat	0	0	0	0
* Chryseobacterium bovis	Dairy	0	0	1	1
* Chryseobacterium ginsengisoli	Dairy	0	0	1	1
* Chryseobacterium joostei	Dairy	0	0	1	1
* Chryseobacterium shigense	Dairy	0	0	1	1
* Chryseobacterium vrystaatense	Dairy	0	0	1	1
Corynebacterium ammoniagenes	Dairy	1	0	1	1
* Corynebacterium bovis	Dairy	1	0	1	1
Corynebacterium casei	Dairy	1	NA	0	0
Corynebacterium flavescens	Dairy	0	0	1	1
* Corynebacterium stationis	Dairy	0	0	1	1
Corynebacterium variabile	Dairy	1	1	0	0
* Delftia acidovorans	Dairy	1	0	1	1
Enterobacter amnigenus	Dairy	0	0	0	0
Enterococcus durans	Dairy, Sourdough	1	1	1	0
Enterococcus faecalis	Dairy, Meat, Soy, Vegetables	1	NA	0	0
Enterococcus faecium	Dairy, Meat, Soy, Vegetables	1	NA	0	0
* Enterococcus hirae	Dairy	1	NA	1	NA
* Enterococcus malodoratus	Dairy	1	NA	1	NA
* Enterococcus saccharominimus	Dairy	1	0	1	1
* Exiguobacterium acetylicum	Dairy	0	0	1	1
* Exiguobacterium sibiricum	Dairy	1	0	1	1
* Facklamia tabacinasalis	Dairy	0	0	1	1
Gluconacetobacter azotocaptans	Cocoa, Coffee	0	0	0	0
Gluconacetobacter diazotrophicus	Cocoa, Coffee	1	1	0	0
Gluconacetobacter entanii	Vinegar	0	0	0	0
Gluconacetobacter europaeus	Vinegar	1	1	0	0
Gluconacetobacter hansenii	Vinegar	1	NA	0	0
Gluconacetobacter johannae	Cocoa, Coffee	0	0	0	0
Gluconacetobacter oboediens	Vinegar	1	1	0	0
Gluconacetobacter xylinus	Vinegar	1	1	0	0
Gluconobacter oxydans	Vinegar	1	NA	0	0
Hafnia alvei	Dairy	1	1	0	0
* Halomonas alkaphila	Dairy	0	0	1	1
Halomonas elongata	Meat	1	0	0	0
* Halomonas venusta	Dairy	0	0	1	1
* Jeotgalicoccus psychrophilus	Dairy, Vegetables	1	1	1	0
* Klebsiella oxytoca	Dairy	1	NA	1	NA
* Kluyvera intermedia	Dairy	0	0	1	1
* Kocuria carniphila	Dairy	0	0	1	1
* Kocuria kristinae	Dairy	0	0	1	1
* Kocuria palustris	Dairy	1	0	1	1
Kocuria rhizophila	Dairy, Meat	1	0	1	1
Kocuria varians	Dairy, Meat	0	0	1	1
Lactobacillus acetotolerans	Vegetables	0	0	0	0
Lactobacillus acidifarinae	Sourdough	0	0	0	0
Lactobacillus acidipiscis	Dairy, Fish	1	1	0	0
Lactobacillus acidophilus	Dairy, Vegetables	1	1	0	0
Lactobacillus alimentarius	Meat, Fish	0	0	0	0
Lactobacillus amylolyticus	Sourdough	1	0	0	0
Lactobacillus amylovorus	Sourdough	1	0	0	0
Lactobacillus brevis	Dairy, Vegetables	1	1	0	0
Lactobacillus buchneri	Wine, Sourdough	1	1	0	0
Lactobacillus cacaonum	Cocoa	0	0	0	0
Lactobacillus casei subsp. casei	Dairy	1	1	0	0
Lactobacillus collinoides	Fruits	0	0	0	0
Lactobacillus composti	Beverages	1	NA	0	0
Lactobacillus coryniformis subsp. coryniformis	Dairy	1	1	0	0
Lactobacillus crispatus	Sourdough	1	1	0	0
Lactobacillus crustorum	Sourdough	0	0	1	1
Lactobacillus curvatus subps. curvatus	Meat	1	1	0	0
Lactobacillus delbrueckii subsp. bulgaricus	Dairy	1	1	0	0
Lactobacillus delbrueckii subsp. delbrueckii	Dairy, Vegetables	1	1	0	0
Lactobacillus delbrueckii subsp. lactis	Dairy	1	1	0	0
Lactobacillus dextrinicus	Meat	0	0	0	0
Lactobacillus diolivorans	Cereals	0	0	0	0
Lactobacillus fabifermentans	Cocoa	1	1	0	0
Lactobacillus farciminis	Soy, Fish	1	1	0	0
Lactobacillus fermentum	Sourdough	1	1	0	0
Lactobacillus fructivorans	Beverages	1	NA	0	0
Lactobacillus frumenti	Cereals	0	0	0	0
Lactobacillus gasseri	Sourdough	1	1	0	0
Lactobacillus ghanensis	Cocoa	0	0	0	0
Lactobacillus hammesii	Sourdough	0	0	0	0
Lactobacillus harbinensis	Vegetables	1	1	0	0
Lactobacillus helveticus	Dairy, Vegetables	1	1	0	0
Lactobacillus hilgardii	Wine	1	0	0	0
Lactobacillus homohiochii	Beverages, Sourdough	0	0	0	0
Lactobacillus hordei	Beverages	0	0	0	0
Lactobacillus jensenii	Sourdough	1	0	0	0
Lactobacillus johnsonii	Sourdough	1	0	0	0
Lactobacillus kefiri	Dairy	0	0	0	0
Lactobacillus kefranofaciens subsp kefiranofaciens	Dairy	1	1	0	0
Lactobacillus kefranofaciens subsp kefirgranum	Dairy	0	0	0	0
Lactobacillus kimchii	Vegetables	0	0	0	0
Lactobacillus kisonensis	Vegetables	1	0	0	0
Lactobacillus mali	Fruits	1	NA	0	0
Lactobacillus manihotivorans	Sourdough	0	0	0	0
Lactobacillus mindensis	Sourdough	0	0	0	0
Lactobacillus mucosae	Sourdough	1	0	0	0
Lactobacillus nagelii	Cocoa	0	0	0	0
Lactobacillus namurensis	Sourdough	1	1	0	0
Lactobacillus nantensis	Sourdough	0	0	0	0
Lactobacillus nodensis	Dairy	1	NA	0	0
Lactobacillus oeni	Wine	0	0	0	0
Lactobacillus otakiensis	Vegetables	1	1	0	0
Lactobacillus panis	Sourdough	0	0	0	0
Lactobacillus parabrevis	Dairy, Vegetables	1	1	0	0
Lactobacillus parabuchneri	Sourdough	0	0	0	0
Lactobacillus paracasei subsp. paracasei	Dairy, Meat, Cereal	1	1	0	0
Lactobacillus parakefiri	Dairy	0	0	0	0
Lactobacillus paralimentarius	Sourdough	1	NA	0	0
Lactobacillus paraplantarum	Dairy, Vegetables	0	0	0	0
Lactobacillus pentosus	Dairy, Fruits, Wine	1	0	0	0
Lactobacillus perolens	Dairy, Vegetables	0	0	0	0
Lactobacillus plantarum subsp. plantarum	Dairy, Meat, Vegetables	1	1	0	0
Lactobacillus pobuzihii	Vegetables	1	1	0	0
Lactobacillus pontis	Sourdough	0	0	0	0
Lactobacillus rapi	Vegetables	0	0	0	0
Lactobacillus reuteri	Sourdough	1	NA	0	0
Lactobacillus rhamnosus	Dairy, Vegetables, Meat	1	NA	0	0
Lactobacillus rossiae	Sourdough	1	1	0	0
Lactobacillus sakei subsp carnosus	Meat	0	0	0	0
Lactobacillus sakei subsp. sakei	Meat, Beverages	1	1	0	0
Lactobacillus salivarius subsp. Salivarius	Dairy	1	1	0	0
Lactobacillus sanfranciscensis	Sourdough	1	1	0	0
Lactobacillus satsumensis	Vegetables	0	0	0	0
Lactobacillus secaliphilus	Sourdough	0	0	0	0
Lactobacillus senmaizukei	Vegetables	0	0	0	0
Lactobacillus siliginis	Sourdough	0	0	0	0
Lactobacillus similis	Vegetables	0	0	0	0
Lactobacillus spicheri	Sourdough	0	0	0	0
Lactobacillus suebicus	Fruits	1	NA	0	0
Lactobacillus sunkii	Vegetables	0	0	0	0
Lactobacillus tucceti	Dairy, Meat	0	0	0	0
Lactobacillus vaccinostercus	Fruits, Vegetables, Cocoa	0	0	0	0
Lactobacillus versmoldensis	Meat	1	NA	0	0
Lactobacillus yamanashiensis	Beverages	0	0	0	0
* Lactococcus garvieae	Dairy, Fish	1	1	1	0
Lactococcus lactis subsp. cremoris	Dairy	1	1	0	0
Lactococcus lactis subsp. lactis	Dairy, Meat	1	1	0	0
Lactococcus raffinolactis	Dairy	1	1	1	0
Leuconostoc carnosum	Meat	1	1	0	0
Leuconostoc citreum	Dairy, Fish	1	1	1	0
Leuconostoc fallax	Vegetables	1	1	0	0
Leuconostoc holzapfelii	Coffee	0	0	0	0
Leuconostoc inhae	Vegetables	1	1	0	0
Leuconostoc kimchii	Vegetables	1	1	0	0
* Leucobacter komagatae	Dairy	0	0	1	1
Leuconostoc lactis	Dairy	1	1	0	0
Leuconostoc mesenteroides subsp. cremoris	Dairy	1	1	0	0
Leuconostoc mesenteroides subsp. dextranicum	Dairy	0	0	0	0
Leuconostoc mesenteroides subsp. mesenteroides	Dairy, Vegetables	1	1	1	0
Leuconostoc palmae	Wine	0	0	0	0
Leuconostoc pseudomesenteroides	Dairy	1	1	1	0
* Luteococcus japonicus	Dairy	0	0	1	1
Macrococcus caseolyticus	Dairy, Meat	1	1	1	0
* Marinilactibacillus psychrotolerans	Dairy	0	0	1	1
* Microbacterium foliorum	Dairy	0	0	1	1
* Microbacterium oxydans	Dairy	0	0	1	1
Microbacterium gubbeenense	Dairy	1	1	1	0
Micrococcus luteus	Dairy	1	1	1	0
Micrococcus lylae	Meat	0	0	1	1
* Morganella morganii	Dairy	1	0	1	1
* Morganella psychrotolerans	Dairy	0	0	1	1
* Mycobacterium vaccae	Dairy	1	0	1	1
Oenococcus oeni	Wine	1	1	0	0
* Ornithinibacillus bavariensis	Dairy	0	0	1	1
* Paenibacillus lactis	Dairy	1	0	1	1
* Pantoea agglomerans	Dairy	1	1	1	0
Pediococcus acidilactici	Meat	1	1	0	0
Pediococcus parvulus	Wine	0	0	0	0
Pediococcus pentosaceus	Meat	1	NA	0	0
Propionibacterium acidipropionici	Dairy	1	NA	1	NA
Propionibacterium freudenreichii subsp. freudenreichii	Dairy	0	0	0	0
Propionibacterium freudenreichii subsp. shermanii	Dairy	1	1	0	0
Propionibacterium jensenii	Dairy	1	1	1	0
Propionibacterium thoenii	Dairy	1	0	1	0
* Proteus hauseri	Dairy	1	0	1	1
* Proteus vulgaris	Dairy	0	0	1	1
* Providencia alcalifaciens	Dairy	1	0	1	1
* Providencia heimbachae	Dairy	0	0	1	1
* Providencia rettgeri	Dairy	1	0	1	1
* Pseudomonas fluorescens	Dairy	1	1	1	0
* Pseudomonas fragi	Dairy	1	0	1	1
* Pseudomonas lundensis	Dairy	0	0	1	1
* Psychrobacter aquimaris	Dairy	0	0	1	1
* Psychrobacter celer	Dairy	0	0	1	1
* Psychrobacter faecalis	Dairy	0	0	1	1
* Psychrobacter immobilis	Dairy	0	0	1	1
* Psychrobacter namhaensis	Dairy	0	0	1	1
* Raoultella ornithinolytica	Dairy	1	0	1	1
* Raoultella planticola	Dairy	0	0	1	1
* Rothia mucilaginosa	Dairy	1	0	1	1
* Serratia marescens	Dairy	1	0	1	1
* Serratia proteamaculans	Dairy, Soy	1	1	1	0
* Serratia rubidaea	Dairy	0	0	1	1
* Sphingobacterium faecium	Dairy	0	0	1	1
* Staphylococcus caprae	Dairy	1	0	1	1
Staphylococcus carnosus subsp. carnosus	Meat	1	1	0	0
Staphylococcus carnosus subsp. utilis	Meat	0	0	0	0
Staphylococcus cohnii	Dairy, Meat	1	0	0	0
Staphylococcus condimenti	Soy	0	0	0	0
Staphylococcus equorum subsp. equorum	Dairy, Meat	1	1	0	0
Staphylococcus equorum subsp. linens	Dairy	0	0	0	0
Staphylococcus fleurettii	Dairy	0	0	1	1
* Staphylococcus lentus	Dairy, Soy	1	1	1	0
Staphylococcus piscifermentans	Fish	0	0	0	0
Staphylococcus saprophyticus	Meat	1	1	0	0
Staphylococcus sciuri subsp. sciuri	Dairy	1	0	0	0
Staphylococcus succinus subsp succinus	Meat	0	0	0	0
Staphylococcus succinus subsp. casei	Dairy	0	0	0	0
Staphylococcus vitulinus	Dairy, Meat	1	1	1	0
Staphylococcus warneri	Meat	1	0	1	1
Staphylococcus xylosus	Dairy	1	0	0	0
* Stenotrophomonas indologenes	Dairy	0	0	1	1
* Stenotrophomonas maltophilia	Dairy	1	0	1	1
* Stenotrophomonas rhizophila	Dairy	1	0	1	1
Streptococcus gallolyticus subsp. macedonicus	Dairy	1	1	1	0
* Streptococcus infantarius subsp. infantarius	Dairy	1	1	1	0
Streptococcus salivarius subsp. salivarius	Soy, Vegetables	1	0	0	0
Streptococcus salivarius subsp. thermophilus	Dairy	1	1	1	0
Streptomyces griseus subsp. griseus	Meat	1	0	0	0
Tetragenococcus halophilus	Soy	1	1	0	0
Tetragenococcus koreensis	Vegetables	0	0	0	0
* Vagococcus fluvialis	Dairy	0	0	1	1
* Vagococcus lutrae	Dairy	1	0	1	1
* Vibrio casei	Dairy	0	0	1	1
* Vibrio litoralis	Dairy	1	0	1	1
Weisella confusa	Sourdough	1	1	0	0
Weissella beninensis	Vegetables	0	0	0	0
Weissella cibaria	Vegetables	1	1	1	0
Weissella fabaria	Cocoa	0	0	0	0
Weissella ghanensis	Cocoa	0	0	0	0
Weissella hellenica	Meat	0	0	0	0
Weissella koreensis	Vegetables	1	1	0	0
Weissella paramesenteroides	Meat	1	0	0	0
Weissella thailandensis	Fish	0	0	0	0
Zymomonas mobilis subsp. mobilis	Beverages	1	1	0	0
	Total	159	80	109	78
* Species/subspecies sequenced in the present study, which were not listed by Bourdichon et al. (2012)
** The Brevibacterium linens BL2 genome in the NCBI database belongs to the Brevibacterium aurantiacum species (Forquin et al., 2009, Appl. Environ. Microbiol. 75:6406-6409)
Legend
NA: no information available
0 = False ; 1 = True
