# Supplementary material for: Construction of a dairy microbial genome catalog opens new perspectives for the metagenomic analysis of dairy fermented products
Source: BMC Genomics. 2014 Dec 13;15(1):1101. doi: 10.1186/1471-2164-15-1101 (PMC4320590; doi:10.1186/1471-2164-15-1101)
Supplement: Supplementary file 10 — Additional file 10: Table S5: List of the genomes used for phylogenetic and metagenomic analyses. (XLSX 718 KB) [file 12864_2014_6903_MOESM10_ESM.xlsx]

## Sheet: prokaryotes_selected
Strain	Taxonomy ID (NCBI)	Genome sequenced in the present study	Origin	Tag	BioProject Accession number (NCBI)
Acinetobacter genospecies 3 PCAi E610		1	Raw cow milk	dairy
Acinetobacter johnsonii 3M05		1	Soft smear-ripened cheese	dairy
Advenella kashmirensis 3T5F		1	Soft smear-ripened cheese	dairy
Aerococcus viridans TL327A		1	Uncooked semi-hard cheese with cow milk	dairy
Aeromonas hydrophila subsp. hydrophila ATCC 7966	380703		Canned milk from the United States	dairy	PRJNA58617
Agrococcus casei LMG 22410		1	Soft smear-ripened cheese with thermised milk	dairy
Alcaligenes faecalis 2L10		1	Soft smear-ripened cheese	dairy
Alcaligenes sp. 2L29		1	Soft smear-ripened cheese	dairy
Alkalibacterium kapii FAM208 38		1	Surface of pressed cheese	dairy
Arthrobacter arilaitensis 3M03		1	Soft smear-ripened cheese	dairy
Arthrobacter arilaitensis Re117	861360		cheese surface	dairy	PRJNA53509
Arthrobacter bergerei Ca106		1	Mould-ripened soft cheese	dairy
Arthrobacter sp. GMPA29		1	Soft smear-ripened cheese with pasteurised milk	dairy
Bacillus altitudinis 263		1	Mould-ripened soft cheese	dairy
Bacillus cereus AH603	526990		dairy isolate	dairy	PRJNA55197
Bacillus fordii CIP108821		1	Raw milk	dairy
Bacillus galactosidilyticus CIP108417		1	Raw milk after heat-treatment (10 min at 80 °C)	dairy
Bacillus pumilus M21		1	Cow milk	dairy
Bacillus sonorensis L12	1274524		milk- and legume-based primary starters used for Gergoush production	dairy	PRJNA191932
Bavariicoccus seileri DSM 19936	1121105		Surface and smear water of German red smear soft cheese	dairy	PRJNA188834
Bavariicoccus seileri WS 4188		1	Soft smear-ripened cheese	dairy
Bifidobacterium breve CECT 7263	1036735		human milk from Spanish woman	dairy	PRJNA179866
Brachybacterium alimentarium CNRZ925T		1	Cooked hard cheese	dairy
Brachybacterium nesterenkovii CNRZ926T		1	Milk product	dairy
Brachybacterium tyrofermentans CNRZ926		1	Cooked hard cheese	dairy
Brevibacillus parabrevis CIP110335		1	Hard cheese	dairy
Brevibacterium antiquum CNRZ918		1	Hard cheese	dairy
Brevibacterium casei CIP 102111		1	Cheddar	dairy
Brevibacterium iodinum ATCC 49514		1	Milk	dairy
Brevibacterium linens ATCC 9172		1	Harzerkäse	dairy
Brevibacterium linens BL2 *	321955		romadur cheese	dairy	PRJNA54109
Brevibacterium sp. Mu109		1	Soft smear-ripened cheese with raw milk	dairy
Brevundimonas diminuta 3F5N		1	Soft smear-ripened cheese with raw milk	dairy
Brochothrix thermosphacta cH814		1	Uncooked semi-hard cheese with cow milk	dairy
Carnobacterium maltaromaticum LMA28	1234679		ripened soft cheese	dairy	PRJNA179370
Carnobacterium piscicola 38b		1	Soft smear-ripened cheese with pasteurised milk	dairy
Chryseobacterium bovis Pi 18		1	Uncooked semi-hard cheese with cow milk	dairy
Chryseobacterium ginsengisoli M17		1	Uncooked semi-hard cheese with cow milk	dairy
Chryseobacterium joostei PCAi D63		1	Raw cow milk	dairy
Chryseobacterium shigense PCAi B23		1	Raw cow milk	dairy
Chryseobacterium vrystaatense PCAI F2 7		1	Raw cow milk	dairy
Citricoccus sp. ws2216		1	Hard Cheese	dairy
Citrobacter freundii Pi 15		1	Uncooked semi-hard cheese with cow milk	dairy
Clostridium tyrobutyricum UC7086	1212547		Grana Padano cheese with late blowing defect	dairy	PRJNA199905
Comamonas testosteroni NL2512		1	Raw cow milk	dairy
Corynebacterium ammoniagenes ws 2211		1	Cheese surface	dairy
Corynebacterium bovis CIP5480		1	Milk	dairy
Corynebacterium bovis DSM 20582	927655		Milk	dairy	PRJNA67345
Corynebacterium casei UCMA 3821	160386		Smear-Ripened Cheese	dairy	PRJNA78139
Corynebacterium flavescens Mu128		1	Soft smear-ripened cheese with raw milk	dairy
Corynebacterium stationis CRBM 6		1	Goat milk	dairy
Corynebacterium variabile DSM 44702	858619		surface of smear-ripened cheese	dairy	PRJNA62003
Delftia acidovorans PCA12		1	Goat milk	dairy
Enterobacter amnigenus CV9		1	Raw cow milk	dairy
Enterococcus durans IPLA 655	1288492		cheese	dairy	PRJNA196479
Enterococcus durans LMG10746		1	Dried milk	dairy
Enterococcus faecium CRL1879	1295527		artisanal cheese	dairy	PRJNA191091
Enterococcus faecium UC7267	1328869		cheese	dairy	PRJNA208739
Enterococcus hirae SB10		1	Raw cow milk	dairy
Enterococcus malodoratus ATCC 43197	1158601		Gouda cheese	dairy	PRJNA206352
Enterococcus malodoratus FAM208 55		1	Surface of pressed cheese	dairy
Enterococcus saccharominimus M17 423		1	Raw cow milk	dairy
Escherichia coli 1E14		1	Soft smear-ripened cheese with pasteurised milk	dairy
Escherichia coli O32 H37 str P4	1167694		milk from cow with bovine mastitis	dairy	PRJNA180423
Exiguobacterium acetylicum 180		1	Cheese	dairy
Exiguobacterium sibiricum NL255		1	Raw cow milk	dairy
Facklamia tabacinasalis FAM208 56		1	Surface of pressed cheese	dairy
Geobacillus thermoglucosidans TNO-09 020	1136178		casein fouling sample from a dairy factory	dairy	PRJNA181720
Gulosibacter sp. 10 10		1	Hard cheese	dairy
Hafnia paralvei 920		1	Soft smear-ripened cheese with pasteurised milk	dairy
Halomonas alkaphila 3A7M		1	Soft smear-ripened cheese with pasteurised milk	dairy
Halomonas sp. 1M45		1	Soft smear-ripened cheese with pasteurised milk	dairy
Halomonas sp. 3F2F		1	Soft smear-ripened cheese with pasteurised milk	dairy
Halomonas venusta 3D7M		1	Soft smear-ripened cheese with pasteurised milk	dairy
Jeotgalicoccus psychrophilus CRBM D21		1	Uncooked semi-hard cheese with cow milk	dairy
Klebsiella oxytoca Pi 20		1	Uncooked semi-hard cheese with cow milk	dairy
Kluyvera intermedia TL336 A		1	Uncooked semi-hard cheese with cow milk	dairy
Kocuria carniphila CRBM 38		1	Goat milk	dairy
Kocuria rhizophila Mu212		1	Soft smear-ripened cheese with pasteurised milk	dairy
Kocuria varians Mu208		1	Soft smear-ripened cheese with pasteurised milk	dairy
Lactobacillus acidophilus NCFM	272621		yogurt	dairy	PRJNA57685
Lactobacillus casei ATCC 334	321967		emmental cheese	dairy	PRJNA57985
Lactobacillus coryniformis subsp. coryniformis CECT 5711	1185325		cheese	dairy	PRJNA180492
Lactobacillus crustorum FH4		1	Raw cow milk	dairy
Lactobacillus delbrueckii subsp. bulgaricus ATCC 11842	390333		Bulgarian yogurt	dairy	PRJNA58647
Lactobacillus gasseri CECT 5714	1185324		human milk	dairy	PRJNA180493
Lactobacillus helveticus DSM 20075	585520		emmental cheese	dairy	PRJNA55883
Lactobacillus kefiranofaciens ZW3	1033837		kefir grain, a traditional dairy product	dairy	PRJNA67985
Lactobacillus salivarius CECT 5713	712961		breast milk	dairy	PRJNA162005
Lactococcus garvieae IPLA 31405	1181234		spanish traditional cheese Casin	dairy	PRJNA180491
Lactococcus garvieae N201		1	Uncooked semi-hard cheese with cow milk	dairy
Lactococcus lactis subsp. cremoris MG1363	416870		milk	dairy	PRJNA58837
Lactococcus lactis subsp. lactis Il1403	272623		milk	dairy	PRJNA57671
Lactococcus raffinolactis 4877	1215915		natural dairy starter	dairy	PRJNA184871
Lactococcus raffinolactis NCDO 617		1	Raw milk	dairy
Leucobacter komagatae 1L36		1	Soft smear-ripened cheese with pasteurised milk	dairy
Leucobacter sp. ER15 166 BHI15		1	Uncooked semi-hard cheese with cow milk	dairy
Leuconostoc citreum MSE2		1	Raw cow milk	dairy
Leuconostoc lactis KCTC 3528	935294		milk	dairy	PRJNA68683
Leuconostoc mesenteroides CNRZ1283		1	Goat cheese	dairy
Leuconostoc mesenteroides subsp. cremoris ATCC 19254	586220		dairy starter	dairy	PRJNA55887
Leuconostoc pseudomesenteroides 4882	1154757		dairy starter	dairy	PRJNA171985
Leuconostoc pseudomesenteroides MSE7		1	Raw cow milk	dairy
Luteococcus japonicus Lsp. Lj1		1	Cheese	dairy
Macrococcus caseolyticus ATCC 13458		1	Cow milk	dairy
Marinilactibacillus psychrotolerans 42ea		1	Soft smear-ripened cheese with raw milk	dairy
Marinilactibacillus psychrotolerans FAM208 59		1	Surface of pressed cheese	dairy
Microbacterium foliorum C45		1	Soft smear-ripened cheese	dairy
Microbacterium gubbeenense Mu132		1	Soft smear-ripened cheese	dairy
Microbacterium oxydans PCA1		1	Cow milk	dairy
Micrococcus luteus MU201		1	Soft smear-ripened cheese with raw milk	dairy
Morganella morganii subsp. siboni 3A5A		1	Soft smear-ripened cheese with raw milk	dairy
Morganella psychrotolerans 925		1	Soft smear-ripened cheese	dairy
Mycetocola reblochoni REB411		1	Smeared slightly pressed cheese	dairy
Mycobacterium vaccae CIP105934		1	Cow milk	dairy
Ornithinibacillus bavariensis CIP109287		1	Pasteurized milk	dairy
Paenibacillus lactis CIP108827		1	Raw milk	dairy
Paenibacillus lentimorbus NRRL B-30488	1244087		cow milk	dairy	PRJNA209532
Paenibacillus sp. 3M17			soft smear-ripened cheese	dairy
Pantoea agglomerans PCAi Q6 3		1	Raw cow milk	dairy
Parascardovia denticolens IPLA 20019	1193128		human breast milk	dairy	PRJNA180530
Pediococcus parvulus CIRM750		1	Home made fermented gherkins	dairy
Propionibacterium acidipropionici ATCC 4875	1171373		dairy product	dairy	PRJNA179069
Propionibacterium acidipropionici LSPAc1		1	Raw milk	dairy
Propionibacterium thoenii Lsp. TH1		1	Raw milk	dairy
Proteus hauseri 1M10		1	Soft smear-ripened cheese	dairy
Proteus vulgaris 1M25		1	Soft smear-ripened cheese	dairy
Providencia alcalifaciens GM3		1	Soft smear-ripened cheese	dairy
Providencia heimbachae GR4		1	Soft smear-ripened cheese	dairy
Providencia rettgeri 947		1	Soft smear-ripened cheese	dairy
Pseudomonas fluorescens PCAi D62		1	Raw cow milk	dairy
Pseudomonas fragi 1E26		1	Soft smear-ripened cheese	dairy
Pseudomonas lundensis PCAi D22		1	Raw cow milk	dairy
Pseudomonas sp. 1E44		1	Soft smear-ripened cheese	dairy
Pseudomonas sp. PCAi 65		1	Raw cow milk	dairy
Psychrobacter aquimaris ER15 174 BHI7		1	Uncooked semi-hard cheese with cow milk	dairy
Psychrobacter celer 91		1	Mould-ripened soft cheese with raw milk	dairy
Psychrobacter faecalis CIP 10611		1	Soft smear-ripened cheese	dairy
Psychrobacter immobilis PG1		1	Soft smear-ripened cheese	dairy
Psychrobacter namhaensis 1439		1	Mould-ripened soft cheese with raw milk	dairy
Raoultella ornithinolytica TL332		1	Uncooked semi-hard cheese with cow milk	dairy
Raoultella planticola 3M45		1	Soft smear-ripened cheese	dairy
Raoultella terrigena Pi19		1	Uncooked semi-hard cheese with cow milk	dairy
Rothia mucilaginosa M1710		1	Raw cow milk	dairy
Salmonella enterica subsp. enterica serovar Newport str CVM 19593	858311		cheese	dairy	PRJNA180125
Serratia grimesii 3M25		1	Soft smear-ripened cheese	dairy
Serratia liquefaciens 1B4F		1	Soft smear-ripened cheese with raw milk	dairy
Serratia liquefaciens ATCC 27592	1346614		Milk, Cork, Ireland	dairy	PRJNA212306
Serratia marescens 448		1	Soft smear-ripened cheese	dairy
Serratia proteamaculans 1C2F		1	Soft smear-ripened cheese with raw milk	dairy
Serratia rubidaea TA 26		1	Uncooked semi-hard cheese with cow milk	dairy
Sphingobacterium faecium PCAi F25		1	Cow milk	dairy
Staphylococcus caprae DSM20608		1	Goat milk	dairy
Staphylococcus equorum Mu2	1159488		soft smear-ripened cheese	dairy	PRJEA169178
Staphylococcus fleuretti CIP106114		1	Cheese with raw goat's milk	dairy
Staphylococcus lentus Ca2		1	Mould-ripened soft cheese	dairy
Staphylococcus vitulinus Ma1		1	Soft smear-ripened cheese with raw milk	dairy
Staphylococcus warneri 1445		1	Uncooked semi-hard cheese with cow milk	dairy
Stenotrophomonas indologenes PCAi 2 2		1	Raw cow milk	dairy
Stenotrophomonas maltophilia Pi1		1	Uncooked semi-hard cheese with cow milk	dairy
Stenotrophomonas rhizophila PCA13		1	Uncooked semi-hard cheese with cow milk	dairy
Streptococcus infantarius 11FA		1	Fermented milk	dairy
Streptococcus infantarius 3AG		1	Fermented milk	dairy
Streptococcus infantarius subsp. infantarius CJ18	1069533		African fermented camel milk isolate	dairy	PRJNA87033
Streptococcus macedonicus 679		1	Uncooked semi-hard cheese with cow milk	dairy
Streptococcus macedonicus ACA-DC 198	1116231		naturally fermented Greek kasseri chees	dairy	PRJNA81631
Streptococcus salivarius CJ181		1	Fermented milk	dairy
Streptococcus salivarius PS4	1157946		milk from a healthy woman	dairy	PRJNA180392
Streptococcus thermophilus LMD-9	322159		dairy environment	dairy	PRJNA58327
Vagococcus fluvialis bH819		1	Uncooked semi-hard cheese with cow milk	dairy
Vagococcus lutrae FAM208		1	Surface of pressed cheese	dairy
Vibrio casei ws 4539		1	Soft smear-ripened cheese with pasteurised milk	dairy
Vibrio litoralis B4		1	Soft smear-ripened cheese	dairy
Acetobacter aceti ATCC 23746	663932		quick vinegar	food	PRJNA199175
Acetobacter aceti NBRC 14818	887700		alcohol turned to vinegar	food	PRJNA70715
Alishewanella jeotgali KCTC 22429	1129374		traditional Korean fermented seafood	food	PRJNA83015
Bacillus cereus MM3	526971		food isolate	food	PRJNA55159
Bacillus licheniformis CGMCC 3963	1232672		Chinese Maotai-flavor liquor making process	food	PRJNA199817
Bacillus subtilis subsp. subtilis str SC-8	1089443		Korean traditional fermented-soybean food	food	PRJNA179898
Brachybacterium squillarum M-6-3	1074488		salt-fermented seafood	food	PRJNA86873
Cronobacter sakazakii ES15	1138308		food pathogen	food	PRJNA167045
Dietzia alimentaria 72	1077144		traditional Korean food	food	PRJNA177888
Escherichia coli 10 0821	1005469		processed meat	food	PRJNA180960
Escherichia coli 97 0259	869672		cow meat	food	PRJNA179711
Escherichia fergusonii ECD227	981367		healthy broiler gallus gallus domesticus at farm	food	PRJNA182023
Gluconacetobacter europaeus 5P3	940285		submerged wine vinegar production	food	PRJNA199527
Gluconacetobacter oboediens 174Bp2	940286		submerged wine vinegar production	food	PRJNA73765
Gluconacetobacter sp. SXCC-1	1004836		vinegar paste	food	PRJNA66379
Halomonas jeotgali Hwa	1238190		jeotgal, traditional Korean fermented seafood	food	PRJNA199801
Kocuria atrinae C3-8	1179225		Korean traditional fermented seafood (jeotgal)	food	PRJNA200143
Lactobacillus coryniformis subsp. torquens KCTC 3535	929500		Korean traditional kimchi	food	PRJNA68113
Lactobacillus curvatus CRL 705	1074451		Argentinean artisanal fermented sausage	food	PRJNA76157
Lactobacillus farciminis KCTC 3681	936140		Korean traditional kimchi	food	PRJNA68107
Lactobacillus hilgardii ATCC 8290	525327		fermented beverages	food	PRJNA55501
Lactobacillus sanfranciscensis TMW 1 1304	714313		traditional fermented sourdoughs	food	PRJNA72937
Lactobacillus versmoldensis KCTC 3814	1046598		raw fermented poultry salami	food	PRJNA80673
Lactococcus plantarum CNRZ 1322		1	Frozen peas	food
Leucobacter salsicius M1-8	1238186		Korean salt-fermented food 'Shrimp Jeotgal'	food	PRJNA199918
Leuconostoc argentinum KCTC 3773	886872		kimchi	food	PRJNA64589
Leuconostoc carnosum KCTC 3525	1046593		chill-stored meats	food	PRJNA199418
Leuconostoc citreum LBAE C10	1108974		wheat sourdhoughs	food	PRJNA180973
Leuconostoc fallax KCTC 3537	907931		kimchi	food	PRJNA66211
Leuconostoc gasicomitatum LMG 18811	762550		food spoilage lactic acid bacterium	food	PRJNA50385
Leuconostoc gelidum KCTC 3527	927691		kimchi	food	PRJNA66989
Leuconostoc inhae KCTC 3774	927694		kimchi	food	PRJNA67009
Leuconostoc kimchii IMSNU 11154	762051		kimchi	food	PRJNA48589
Leuconostoc mesenteroides subsp. mesenteroides ATCC 8293	203120		olives	food	PRJNA57919
Leuconostoc pseudomesenteroides KCTC 3652	935295		cane juice	food	PRJNA68681
Leuconostoc sp. C2	979982		kimchi	food	PRJNA68743
Listeria ivanovii FSL F6-596	702454		food in France	food	PRJNA61343
Listeria seeligeri FSL N1-067	702453		food processing plant	food	PRJNA181424
Lysinibacillus boronitolerans F1182	1179224		brick of fermented soybean (meju)	food	PRJNA200142
Macrococcus caseolyticus JCSC5402	458233		meat from supermarket	food	PRJNA59003
Paenibacillus polymyxa OSY-DF	1156938		fermented vegetable (kimchi)	food	PRJNA200051
Pediococcus claussenii ATCC BAA-344	701521		Fermented beverages	food	PRJNA81103
Staphylococcus carnosus subsp. carnosus TM300	396513		meat starter culture	food	PRJNA59401
Staphylococcus lentus F1142	1179226		fermented soybean paste (doenjang)	food	PRJNA200144
Staphylococcus saprophyticus subsp. saprophyticus KACC 16562	1131257		fish with high-pressure treatment	food	PRJNA180053
Staphylococcus sp. OJ82	1202667		Korean traditional salt-fermented seafood	food	PRJNA174328
Staphylococcus vitulinus F1028	1167632		fermented soybean (meju)	food	PRJNA200114
Weissella cibaria 3385		1	Sourdough	food
Weissella cibaria 3386		1	Sourdough	food
Weissella cibaria KACC 11862	911104		kimchi	food	PRJNA66733
Weissella koreensis KACC 15510	1045854		kimchi	food	PRJNA68837
Weissella paramesenteroides ATCC 33313	585506		sausage	food	PRJNA55901
Lactococcus garvieae ATCC 49156	420889		kidney of diseased fish	food	PRJNA73413
Carnobacterium maltaromaticum ATCC 35586	1087479		diseased salmon	food	PRJNA168324
Acinetobacter genomosp. 3 str DSM 21653	981326		cerobrospinal fluid	human	PRJNA200042
Acinetobacter genomosp. 3 str DSM 9306	981332		urine	human	PRJNA200040
Acinetobacter haemolyticus ATCC 19194	707232		Human nasal sample	human	PRJNA47361
Acinetobacter johnsonii SH046	575586		Human skin	human	PRJNA41583
Acinetobacter parvus DSM 16617	981333		outpatient with otitis media, ear swab	human	PRJNA201551
Bacillus smithii 7 3 47FAA	665952		inflamed biopsy tissue from a patient with Crohn's disease	human	PRJNA80423
Bifidobacterium bifidum BGN4	484020		feces	human	PRJNA167988
Bifidobacterium longum DJO10A	205913		Healthy young adult's feces	human	PRJNA58833
Brevibacterium casei S18	1229781		human healthy skin	human	PRJNA182233
Brevibacterium massiliense 5401308	1176165		Human ankle discharge sample	human	PRJNA199667
Brevibacterium mcbrellneri ATCC 49030	585530		Human urogenetical sample	human	PRJNA48125
Brevundimonas diminuta 470-4	1035191		human oral cavity	human	PRJNA183780
Chryseobacterium gleum ATCC 35910	525257		high vaginal swab from England	human	PRJNA55393
Citrobacter freundii GTC 09479	1288347		human urine	human	PRJNA191938
Citrobacter koseri ATCC BAA-895	290338		1983 in Maryland where it caused neonatal meningitis	human	PRJNA58143
Citrobacter sp. 30 2	469595		Human feces	human	PRJNA55595
Citrobacter youngae ATCC 29220	500640		Human feces	human	PRJNA55081
Corynebacterium ammoniagenes DSM 20306	649754		feces of an infant	human	PRJNA48813
Corynebacterium aurimucosum ATCC 700975	548476		vaginal swab of a 34-year-old woman who experienced a spontaneous abortion during month six of pregnancy	human	PRJNA59409
Corynebacterium sp. HFH0082	1078764		human	human	PRJNA208683
Corynebacterium tuberculostearicum SK141	553206		human skin	human	PRJNA55413
Delftia acidovorans CCUG 15835	883100		human	human	PRJNA208693
Delftia acidovorans CCUG 274B	883101		human	human	PRJNA208692
Dolosigranulum pigrum ATCC 51524	883103		Human spinal cord at autopsy, Colchester, England.	human	PRJNA83001
Enterobacter aerogenes KCTC 2190	1028307		Sputum, South Carolina Dept. of Health and Environmental Control	human	PRJNA68103
Enterobacter cancerogenus ATCC 35316	500639		Human feces	human	PRJNA55079
Enterobacter cloacae subsp. cloacae NCTC 9394	718254		Human faeces, Montevideo, Uruguay in 1955	human	PRJNA197202
Enterobacter hormaechei ATCC 49162	888063		sputum, San Francisco, CA	human	PRJNA67395
Enterococcus durans ATCC 6056	1140001		Human feces	human	PRJNA206364
Enterococcus durans FB129-CNAB-4	883162		human vaginal cavity	human	PRJNA182885
Enterococcus faecalis PC1 1	791166		pooled fecal sample collected from healthy human subjects	human	PRJNA47777
Enterococcus italicus DSM 15952	888064		human oral cavity	human	PRJNA61487
Enterococcus sp. 7L76	657310		Human feces	human	PRJNA197170
Facklamia hominis CCUG 36813	883111		Human burbuncle, leg	human	PRJNA175684
Facklamia ignava CCUG 37419	883112		Human blood,82-year-old woman	human	PRJNA175683
Facklamia languida CCUG 37842	883113		Human blood,5-yr-old female child,bacteremia	human	PRJNA83003
Gemella haemolysans M341	562981		expectorated sputum from a 19 year old male patient	human	PRJNA66131
Gemella morbillorum M424	562982		expectorated sputum from a 27 year old male patient	human	PRJNA61881
Gemella sanguinis M325	562983		expectorated sputum from a 26 year old female patient	human	PRJNA66133
Hafnia alvei ATCC 51873	1002364		human gut	human	PRJNA80687
Halomonas stevensii S18214	502821		human blood from a renal care patient	human	PRJNA200115
Klebsiella oxytoca 10-5242	883117		Human bone	human	PRJNA181594
Klebsiella oxytoca 10-5246	883121		Human blood	human	PRJNA181597
Lactobacillus fermentum IFO 3956	334390		mucosal surfaces of healthy humans	human	PRJNA58865
Lactobacillus paracasei subsp. paracasei 8700 2	537973		human isolate	human	PRJNA55295
Lactobacillus pentosus KCA1	1136177		vagina of a healthy Nigerian woman	human	PRJNA169225
Lactobacillus plantarum WCFS1	220668		human saliva	human	PRJNA62911
Lactobacillus rhamnosus ATCC 21052	1002365		human gut	human	PRJNA181588
Listeria monocytogenes FSL F2-208	702458		blood from human listeriosis case	human	PRJNA181421
Micrococcus luteus SK58	596312		Human skin	human	PRJNA46281
Morganella morganii SC01	1239989		human feces	human	PRJNA178272
Morganella morganii subsp. morganii KT	1124991		blood sample from a human cancer patient with gallbladder stone during postoperative care and bacteremia caused sepsis	human	PRJNA180867
Paenibacillus sp. HGF5	908341		human intestinal isolate	human	PRJNA66147
Photorhabdus asymbiotica subsp. asymbiotica ATCC 43949	553480		blood	human	PRJNA59243
Proteus penneri ATCC 35198	471881		Human feces	human	PRJNA54897
Providencia alcalifaciens DSM 30120	520999		Human feces	human	PRJNA55119
Providencia rettgeri DSM 1131	521000		Human feces	human	PRJNA55121
Providencia rustigianii DSM 4541	500637		Human feces	human	PRJNA55071
Providencia stuartii ATCC 25827	471874		Human feces	human	PRJNA54899
Psychrobacter lutiphocae DSM 21542	1123033		Feces, Gastrointestinal tract	human	PRJNA200426
Rothia aeria F0474	1125724		human oral cavity	human	PRJNA158319
Rothia dentocariosa ATCC 17931	762948		human oral cavity	human	PRJNA49331
Rothia dentocariosa M567	563032		Human oral cavity	human	PRJNA50557
Rothia mucilaginosa ATCC 25296	553201		Human oral cavity	human	PRJNA55453
Sphingobacterium spiritivorum ATCC 33861	525373		urogenital tract	human	PRJNA55529
Staphylococcus aureus subsp. aureus N315	158879		Pharyngeal smear of a Japanese patient in 1982	human	PRJNA57837
Staphylococcus caprae C87	435838		sputum from patients with cystic fibrosis	human	PRJNA61125
Staphylococcus epidermidis M23864 W1	525378		Human skin	human	PRJNA55897
Staphylococcus hominis SK119	629742		normal human skin sample from the left arm of a 47-year-old woman	human	PRJNA55861
Staphylococcus pseudintermedius ED99	984892		clinical	human	PRJNA162109
Staphylococcus warneri L37603	596319		Human skin	human	PRJNA55857
Streptococcus bovis ATCC 700338	864569		knee from dairy farmer	human	PRJNA52359
Streptococcus gallolyticus subsp. gallolyticus ATCC 43143	981539		human blood	human	PRJDA162103
Streptococcus salivarius CCHSS3	1081659		human blood	human	PRJNA70481
Streptococcus salivarius JIM8777	347253		oral cavity of a healthy, dentate infant	human	PRJEA162145
Streptococcus vestibularis ATCC 49124	889206		human oral cavity	human	PRJNA62665
Brevibacterium sp. JC43	1033736		stool of a healthy Senegalese patient	human	PRJNA179402
Coriobacteriaceae bacterium JC110	1034345		host stool sample	human	PRJEA70543
Corynebacterium striatum ATCC 6940	525268		human	human	PRJNA55471
Enterobacteriaceae bacterium 9 2 54FAA	469613		human	human	PRJNA61879
Enterococcus saccharolyticus 30 1	742813		Human	human	PRJNA76953
Eremococcus coleocola ACS-139-V-Col8	908337		human vaginal cavity	human	PRJNA61037
Mycobacterium vaccae ATCC 25954 ALQA01	1194972		human	human	PRJNA175128
Oceanobacillus sp. Ndiop	946235		human	human	PRJEA174322
Proteus mirabilis ATCC 29906			human	human
Staphylococcus warneri SG1	1194526		Human skin	human	PRJNA187059
Escherichia coli str K-12 substr MG1655			derivative of E. coli K-12, that was isolated from a human stool sample	human
Achromobacter xylosoxidans AXX-A	1003200		clinical isolate	human	PRJNA181575
Acinetobacter genomosp. 13TU str NCTC 8102	981325		source unknown	other	PRJNA200041
Acinetobacter lwoffii NCTC 5866	981327		NA	other	PRJNA201606
Acinetobacter radioresistens DSM 6976 NBRC 102413	981334		cotton tampon sterilized by gamma rays	other	PRJNA201596
Acinetobacter venetianus RAG-1	1191460		Tar on beach	other	PRJNA201579
Aerococcus viridans ATCC 11563	655812		Air sample	other	PRJNA48397
Aerococcus viridans LL1	1175629		hospital indoor dust	other	PRJNA200111
Alcaligenes faecalis subsp. faecalis NCIB 8687	1156918		arsenical cattle-dipping fluids	other	PRJNA170035
Alicycliphilus denitrificans BC	596153		benzene-degrading chlorate-reducing enrichment culture	other	PRJNA49953
Alteromonadales bacterium TW-7	156578		coastal, off Scripps, detritus prepared from the diatom Talassiosira weissflogii	other	PRJNA54581
Arthrobacter globiformis NBRC 12137	1077972		Soil	other	PRJNA78817
Bacillus halodurans C-125	272558		soil	other	PRJNA57791
Bacillus megaterium DSM 319	592022		soil	other	PRJNA48371
Bacillus methanolicus MGA3	796606		soil	other	PRJNA179596
Bacillus pumilus SAFR-032	315750		the Spacecraft Assembly Facility at NASA Jet Propulsion Laboratory	other	PRJNA59017
Bacillus subtilis subsp. subtilis str 168	224308		X-ray irradiated strain in Marburg in 1947	other	PRJNA57675
Brachybacterium faecium DSM 4810	446465		Poultry deep litter	other	PRJNA58649
Brachybacterium muris UCD-AY4	1249481		residential carpet fibers	other	PRJNA199937
Brachybacterium paraconglomeratum LC44	1064537		cave community	other	PRJNA162599
Chromohalobacter salexigens DSM 3043	290398		solar salt facility cont. more than 10% NaCl	other	PRJNA62921
Citricoccus sp. CH26A	1045009		oligotrophic environment	other	PRJNA85573
Citrobacter freundii 4 7 47CFAA	742730		inflamed sigmoid colon biopsy tissue taken from of a 25-year-old female patient with Crohn's disease	other	PRJNA80411
Citrobacter freundii GTC 09629	1297584		NA	other	PRJNA201475
Citrobacter rodentium ICC168	637910		diseased mice	other	PRJNA43089
Citrobacter sp. A1	1173691		oxidation pond	other	PRJNA170517
Clostridium acetobutylicum DSM 1731	991791		NA	other	PRJNA68293
Clostridium butyricum 5521	447214		Case of botulism	other	PRJNA54843
Comamonas testosteroni CNB-1	688245		4-chloronitrobenzene (CNB) -contaminated activated sludge	other	PRJNA62961
Comamonas testosteroni KF-1	399795		activated sludge	other	PRJNA54455
Comamonas testosteroni NBRC 100989	1111078		NA	other	PRJNA199439
Comamonas testosteroni S44	563045		activated sludge, municipal sewage plant	other	PRJNA50011
Delftia acidovorans SPH-1	398578		Sludge from communal sewage treatment plant; Germany	other	PRJNA58703
Delftia sp. Cs1-4	742013		PAH contaminated soils in Wisconsin	other	PRJNA67319
Enterococcus faecium LCT-EF90	1167697		from an E. faecium strain (CGMCC 1.2136) that was cultured at different temperature (15°C versus 37°C) for more than 4 weeks	other	PRJNA200069
Enterococcus hirae ATCC 9790	768486		NA	other	PRJNA70619
Escherichia coli O157 H7 str EC4486	478005		NA	other	PRJNA54973
Halomonas sp. KM-1	590061		Ikeda City, Osaka, Japan	other	PRJDA171986
Klebsiella sp. OBRC7	936565		NA	other	PRJNA174238
Klebsiella variicola At-22	640131		Atta cephalotes fungus garden	other	PRJNA42113
Kocuria rhizophila P7-4	1029824		intestine of Siganus doliatus	other	PRJNA200529
Methanobrevibacter smithii ATCC 35061	420247		Sewage digester in Gainesville Florida	other	PRJNA58827
Micrococcus luteus NCTC 2665	465515		Originally isolated by Alexander Fleming in 1929 as Micrococcus lysodeikticus	other	PRJNA59033
Ornithinibacillus scapharcae TW25	981383		dead ark clam	other	PRJNA72367
Paenibacillus lactis 154	743719		bioreactor	other	PRJNA75105
Pantoea agglomerans IG1	1110694		NA	other	PRJDA167854
Pantoea sp. At-9b	592316		fungus gardens of Atta cephalotes leaf-cutter ants	other	PRJNA55845
Pedobacter saltans DSM 12145	762903		soil	other	PRJNA61349
Photorhabdus luminescens subsp. laumondii TTO1	243265		nematode Heterorhabditis bacteriophora on Trinidad and Tobago	other	PRJNA61593
Plautia stali symbiont	891974		stink bug	other	PRJNA65033
Propionibacterium freudenreichii subsp. shermanii CIRM-BIA1	754252		NA	other	PRJNA49535
Providencia alcalifaciens Dmel2	1141661		wild caught Drosophila melanogaster hemolymph	other	PRJNA181281
Providencia rettgeri Dmel1	1141663		wild caught Drosophila melanogaster hemolymph	other	PRJNA181279
Riemerella anatipestifer RA-YM	913239		infested duck	other	PRJNA179610
Serratia marcescens W2 3	1218513		sick tilapia fish	other	PRJNA199564
Sphingobacterium sp. 21	743722		NA	other	PRJNA64755
Sphingobacterium sp. RW1398			homogenate diseased silkworms	other
Staphylococcus haemolyticus R1P1	1134914		copper alloy coin	other	PRJNA200123
Staphylococcus pettenkoferi VCU012	904314		NA	other	PRJNA179999
Vibrionales bacterium SWAT-3	391574		Scripps Pier	other	PRJNA54745
Vibrio fischeri ES114	312309		Light organs of the squid Euprymna scolopes	other	PRJNA58163
Vibrio splendidus 0407ZC148	1191312		zooplankton collected from plum island	other	PRJNA200178
Vibrio sp. RC341	675810		Chesapeake Bay, MD in 1998	other	PRJNA41105
Clostridium sporogenes PA 3679	1075091		spoiled canned corn in 1927	other	PRJNA182028
Acinetobacter calcoaceticus DSM 30006	981331		quinate enrichment from soil	soil	PRJNA201599
Advenella kashmirensis WT001	1036672		bulk soil of a temperate orchard	soil	PRJNA80859
Brevibacillus brevis NBRC 100599	358681		soil	soil	PRJNA59175
Comamonas testosteroni ATCC 11996	1009852		soil	soil	PRJNA180042
Exiguobacterium sibiricum 255-15	262543		depth of 43.6 m in the permafrost sediment of the Kolyma Indigirka Lowland	soil	PRJNA58053
Flavobacteriaceae bacterium 3519-10	531844		Vostok ice core	soil	PRJNA59413
Microbacterium laevaniformans OR221	1160710		subsurface sediment	soil	PRJNA157055
Microbacterium paraoxydans 77MFTsu3 2	1151126		Rhizosphere	soil	PRJNA199118
Paenibacillus riograndensis SBR5	1073571		isolated from a wheat field in the South of Brazil	soil	PRJNA200817
Halomonas anticariensis FP35 = DSM 16096	1121939		soil sample of a spain saline wetland	soil	PRJNA208664
Halomonas boliviensis LC1	1072583		soil around the hypersaline lake Laguna Colorada	soil	PRJNA78313
Halomonas sp. HAL1	550984		soil of a gold mine	soil	PRJNA74435
Kocuria rhizophila DC2201	378753		soil	soil	PRJNA59099
Leucobacter chromiiresistens JG 31	714083		uncontaminated soil	soil	PRJNA162357
Micrococcus luteus str modasa	1232675		contaminated soil	soil	PRJNA199822
Pseudomonas fragi A22	1134475		soil around the Arctic Ocean	soil	PRJNA173061
Pseudomonas fragi B25	1136138		soil around the Arctic Ocean	soil	PRJNA200017
Psychrobacter sp. PAMC 21119	1112209		soil	soil	PRJNA172255
Raoultella ornithinolytica B6	1286170		oil-contaminated soil	soil	PRJNA198431
Salinibacterium sp. PAMC 21357	1112215		soil	soil	PRJNA172846
Serratia plymuthica PRI-2C	1154756		maize rhizosphere soil	soil	PRJNA163689
Enterobacter mori LMG 25706	980518		mulberry (Morus alba)	vegetal	PRJNA75365
Acinetobacter sp. GG2	651305		rhizosphere	vegetal	PRJNA199565
Bacillus sp. M 2-6 strain KACC 16563	1177926		ginseng with high-pressure treatment	vegetal	PRJNA167723
Brevibacillus sp. CF112	1144311		populus deltoides root	vegetal	PRJNA171680
Chryseobacterium sp. CF314	1144316		populus deltoides root	vegetal	PRJNA171677
Clavibacter michiganensis subsp. michiganensis NCPPB 382	443906		Lycopersicon esculentum (tomato)	vegetal	PRJNA61625
Comamonas sp. B-9	1055192		steeping fluid of eroded bamboo slips	vegetal	PRJNA208070
Enterobacter sp. 638	399742		Populus trichocarpa x deltoides	vegetal	PRJNA58727
Klebsiella pneumoniae 342	507522		interior of nitrogen-efficient maize plants	vegetal	PRJNA59145
Lactobacillus brevis ATCC 367	387344		silage	vegetal	PRJNA57989
Lactobacillus buchneri CD034	1581		stable grass silage	vegetal	PRJNA73657
Lactobacillus suebicus KCTC 3549	1046595		apple mash	vegetal	PRJNA80667
Leifsonia xyli subsp. xyli str CTCB07	281090		xylem vessel of sugarcane	vegetal	PRJNA57759
Microbacterium testaceum StLB037	979556		Potato Leaves	vegetal	PRJNA62789
Pantoea agglomerans 299R	1261128		healthy leaves from a flowering pear tree	vegetal	PRJNA185797
Pantoea sp. GM01	1144320		populus deltoides root	vegetal	PRJNA171648
Pantoea stewartii subsp. stewartii DC283	660596		maize	vegetal	PRJNA86627
Pantoea vagans C9-1	712898		stem tissue of a Malus domestica	vegetal	PRJNA49871
Pediococcus acidilactici DSM 20284	862514		barley	vegetal	PRJNA51711
Pediococcus acidilactici MA18 5M	1080365		pasture gramineae	vegetal	PRJNA179907
Pediococcus pentosaceus ATCC 25745	278197		plants	vegetal	PRJNA57981
Pseudomonas fluorescens A506	1037911		a leaf of a pear tree in California	vegetal	PRJNA165185
Pseudomonas fluorescens NZI7	564422		mushroom shed on a farm	vegetal	PRJNA200135
Pseudomonas fluorescens Q2-87	1038922		treated seed or root samples	vegetal	PRJNA181592
Pseudomonas fluorescens SS101			wheat rhizosphere	vegetal
Pseudomonas geniculata N1	1167641		surface of a tobacco leaf	vegetal	PRJNA156719
Pseudomonas sp. GM48	1144330		populus deltoides root	vegetal	PRJNA171666
Pseudomonas sp. GM78 PMI35	1144337		populus deltoides root	vegetal	PRJNA171659
Pseudomonas synxantha BG33R	96901		rhizosphere of a peach tree in an orchard near Elgin	vegetal	PRJNA167316
Serratia odorifera 4Rx13			rhizosphere of potato	vegetal
Serratia proteamaculans 568			Root endophyte from Populus trichocarpa	vegetal
Stenotrophomonas maltophilia RR-10	1095923		rice root	vegetal	PRJNA198971
Acidovorax ebreus TPSY	535289		groundwater site at Oak Ridge, US	water	PRJNA59233
Acinetobacter calcoaceticus PHEA-2	871585		industrial wastewater in China	water	PRJNA83123
Brevundimonas diminuta ATCC 11568	751586		freshwater	water	PRJNA66139
Brevundimonas sp. BAL3	391600		4 m depth in the Baltic Sea	water	PRJNA54665
Brevundimonas subvibrioides ATCC 15264	633149		pond water	water	PRJNA42117
Carnobacterium sp. 17-4	208596		permanently cold seawater	water	PRJNA65789
Carnobacterium sp. AT7	333990		2500m depth in Aleutian Trench	water	PRJNA54673
Pseudoalteromonas sp. SM9913	234831		deep-sea sedimentary	water	PRJNA61247
Vibrio shilonii AK1	391591		3m depth at Bleached coral Mediterreanean	water	PRJNA54743
Agrococcus pavilionensis RW1	1330458		Pavilion Lake Microbialites	water	PRJNA203594
Aminomonas paucivorans DSM 12260	584708		anaerobic lagoon of a dairy wastewater treatment plant	water	PRJNA60577
Chryseobacterium taeanense ARB2	1227361		wastewater	water	PRJNA199784
Citrobacter freundii ATCC 8090 = MTCC 1658	1006003		canal water	water	PRJNA180965
Exiguobacterium antarcticum B7	1087448		biofilm in Ginger Lake, King George Island, Antarctica	water	PRJNA176125
Exiguobacterium sp. AT1b	360911		slightly alkaline, highly carbonate hot spring water of Angel Terrace, Yellowstone National Park	water	PRJNA59093
Halomonas elongata DSM 2581	768066		solar salt facility	water	PRJNA52781
Halomonas lutea DSM 23508	1121943		Aquatic; Fresh water; Lake; Salinewater	water	PRJNA199405
Halomonas sp. GFAJ-1	1118153		Mono Lake, California	water	PRJNA78821
Halomonas sp. TD01	999141		salt lake	water	PRJNA68639
Halomonas titanicae BH1	1204738		rusticles of the RMS Titanic wreck	water	PRJNA188651
Leucobacter chironomi DSM 19883	1122175		Chironomid egg mass from a waste stabilization pond; Aquatic	water	PRJNA188922
marine actinobacterium PHSC20C1	312284		Surface water off the Western Antarctic Penninsula	water	PRJNA54153
Marinobacter manganoxydans MnI7-9	1094979		deep-sea hydrothermal vent in the Indian Ocean	water	PRJNA78141
Mycobacterium vanbaalenii PYR-1	350058		oil-contaminated sediment in Redfish Bay, TX, USA	water	PRJNA58463
Oceanobacillus iheyensis HTE831	221109		Deep sea mud at 1050m depth from the Iheya ridge near Okinawa Japan in 1998	water	PRJNA57867
Pseudoalteromonas haloplanktis TAC125			Coastal sea water near a French Antarctic station, Adelia Land	water
Psychrobacter arcticus 273-4	259536		Siberian permafrost core	water	PRJNA58021
Psychrobacter cryohalolentis K5	335284		saline water lens of Siberian permafrost	water	PRJNA58373
Stenotrophomonas sp. SKA14	391601		4m depth in Baltic Sea	water	PRJNA54729
Vibrio nigripulchritudo ATCC 27043	1051649		Seawater	water	PRJNA72179
* The Brevibacterium linens BL2 genome in the NCBI database belongs to the Brevibacterium aurantiacum species (Forquin et al., 2009, Appl. Environ. Microbiol. 75:6406-6409)

## Sheet: genomes_metagenomic_analyse
				Cheese E		Cheese G		Cheese L
reference genome	genome length	CDS or fragment	nb CDS	nb CDS or fragment with reads	% CDS or fragment with reads	nb CDS or fragment with reads	% CDS or fragment with reads	nb CDS or fragment with reads	% CDS or fragment with reads
[Bacteroides] pectinophilus ATCC 43243	3036003	CDS	3246	4	0.00123229	4	0.00123229	1	0.000308071
[Cellvibrio] gilvus ATCC 13127	3531252	CDS	3165	63	0.0199052	120	0.0379147	9	0.0028436
[Clostridium] sticklandii	2715461	fragment	2716	43	0.0158321	45	0.0165685	38	0.0139912
Abiotrophia defectiva ATCC 49176	3483649	CDS	3291	0	0	1	0.000303859	0	0
Acaryochloris marina MBIC11017	10329498	CDS	8385	9	0.00107335	2	0.000238521	2	0.000238521
Acaryochloris sp. CCMEE 5410	7884586	CDS	7512	5	0.000665602	0	0	2	0.000266241
Acetivibrio cellulolyticus CD2	6152237	CDS	4948	4	0.000808407	3	0.000606306	1	0.000202102
Acetobacter aceti NBRC 14818	3585312	CDS	4029	2	0.000496401	3	0.000744602	3	0.000744602
Acetobacter pasteurianus 3P3	3014186	fragment	3066	19	0.006197	16	0.00521853	13	0.00424005
Acetobacter pasteurianus IFO 3283-01	3352340	CDS	3049	11	0.00360774	7	0.00229583	8	0.00262381
Acetobacter pasteurianus IFO 3283-01-42C	3257889	CDS	2984	11	0.00368633	7	0.00234584	8	0.00268097
Acetobacter pasteurianus IFO 3283-03	3344021	CDS	3048	11	0.00360892	7	0.00229659	8	0.00262467
Acetobacter pasteurianus IFO 3283-07	3350535	CDS	3047	11	0.00361011	7	0.00229734	8	0.00262553
Acetobacter pasteurianus IFO 3283-12	3341260	CDS	3046	11	0.00361129	7	0.0022981	8	0.0026264
Acetobacter pasteurianus IFO 3283-22	3344001	CDS	3048	11	0.00360892	7	0.00229659	8	0.00262467
Acetobacter pasteurianus IFO 3283-26	3344035	CDS	3048	11	0.00360892	7	0.00229659	8	0.00262467
Acetobacter pasteurianus IFO 3283-32	3341203	CDS	3046	11	0.00361129	7	0.0022981	8	0.0026264
Acetobacter pasteurianus NBRC 101655	3018311	CDS	140	0	0	0	0	0	0
Acetobacter pasteurianus subsp. pasteurianus LMG 1	2982393	fragment	3057	17	0.00556101	16	0.00523389	17	0.00556101
Acetobacter pomorum DM001	2900977	CDS	2408	16	0.00664452	11	0.00456811	8	0.00332226
Acetobacter tropicalis NBRC 101654	3724939	CDS	3538	5	0.00141323	4	0.00113058	3	0.000847937
Acetobacteraceae bacterium AT-5844	5199556	CDS	5289	19	0.00359236	15	0.00283607	7	0.0013235
Acetobacterium woodii DSM 1030	4048683	CDS	3474	4	0.00115141	2	0.000575705	2	0.000575705
Acetohalobium arabaticum DSM 5501	2472119	CDS	2283	1	0.00043802	4	0.00175208	0	0
Acetonema longum DSM 6540	4329523	CDS	4284	3	0.00070028	3	0.00070028	0	0
Acholeplasma laidlawii PG-8A	1500096	CDS	1381	5	0.00362056	3	0.00217234	7	0.00506879
Achromobacter arsenitoxydans SY8	6165583	CDS	5722	33	0.00576721	22	0.00384481	13	0.00227193
Achromobacter piechaudii ATCC 43553	6083847	CDS	5755	30	0.00521286	30	0.00521286	21	0.003649
Achromobacter xylosoxidans A8	7369690	CDS	6815	44	0.00645635	25	0.00366838	12	0.00176082
Achromobacter xylosoxidans AXX-A	6719951	CDS	6161	42	0.00681708	31	0.00503165	10	0.00162311
Achromobacter xylosoxidans C54	6302439	CDS	6010	49	0.00815308	27	0.00449251	16	0.00266223
Acidaminococcus fermentans DSM 20731	2332441	CDS	2027	3	0.00148002	9	0.00444006	2	0.00098668
Acidaminococcus intestini RyC-MR95	2491876	CDS	2401	4	0.00166597	4	0.00166597	0	0
Acidaminococcus sp. D21	2244227	CDS	2005	5	0.00249377	4	0.00199501	0	0
Acidianus hospitalis W1	2149018	CDS	2329	0	0	0	0	0	0
Acidilobus saccharovorans 345-15	1500593	CDS	1499	0	0	1	0.000667111	0	0
Acidimicrobium ferrooxidans DSM 10331	2164597	CDS	1965	7	0.00356234	10	0.00508906	0	0
Acidiphilium cryptum JF-5	3971504	CDS	3559	16	0.00449564	16	0.00449564	6	0.00168587
Acidiphilium multivorum AIU301	4225109	CDS	3948	17	0.00430598	16	0.00405268	6	0.00151976
Acidiphilium sp. PM	3934300	CDS	3859	18	0.00466442	15	0.00388702	7	0.00181394
Acidithiobacillus caldus ATCC 51756	2953474	CDS	2821	11	0.00389933	4	0.00141794	5	0.00177242
Acidithiobacillus caldus SM-1	3271521	CDS	3187	9	0.00282397	6	0.00188265	5	0.00156887
Acidithiobacillus ferrivorans SS3	3214763	CDS	3094	4	0.00129282	2	0.000646412	4	0.00129282
Acidithiobacillus ferrooxidans ATCC 23270	2995697	CDS	3148	9	0.00285896	5	0.00158831	2	0.000635324
Acidithiobacillus ferrooxidans ATCC 53993	2891068	CDS	2827	10	0.00353732	4	0.00141493	4	0.00141493
Acidithiobacillus sp. GGI-221	3184592	CDS	4007	10	0.00249563	7	0.00174694	1	0.000249563
Acidithiobacillus thiooxidans ATCC 19377	3026978	CDS	3053	6	0.00196528	6	0.00196528	2	0.000655093
Acidobacterium capsulatum ATCC 51196	4154533	CDS	3378	8	0.00236827	6	0.0017762	4	0.00118413
Acidothermus cellulolyticus 11B	2447791	CDS	2158	5	0.00231696	17	0.00787766	1	0.000463392
Acidovorax avenae subsp. avenae ATCC 19860	5487398	CDS	4738	36	0.00759814	26	0.00548755	11	0.00232165
Acidovorax avenae subsp. avenae RS-1	5522282	fragment	5599	49	0.00875156	42	0.00750134	15	0.00267905
Acidovorax citrulli AAC00-1	5359209	CDS	4709	38	0.00806965	31	0.00658314	13	0.00276067
Acidovorax delafieldii 2AN	4849184	CDS	4891	35	0.007156	35	0.007156	24	0.00490697
Acidovorax ebreus TPSY	3800258	CDS	3480	34	0.00977011	22	0.00632184	16	0.0045977
Acidovorax radicis N35	5536021	CDS	5044	34	0.00674068	26	0.00515464	7	0.00138779
Acidovorax radicis N35v	5530086	fragment	5546	51	0.00919582	44	0.00793365	21	0.00378651
Acidovorax sp. JS42	4590145	CDS	4156	57	0.0137151	49	0.0117902	40	0.00962464
Acidovorax sp. NO-1	5020454	CDS	4679	38	0.00812139	36	0.00769395	17	0.00363325
Aciduliprofundum boonei T469	1492439	CDS	1545	0	0	0	0	0	0
Acinetobacter baumannii	3477996	fragment	3478	126	0.0362277	125	0.0359402	92	0.026452
Acinetobacter baumannii 1656-2	4025427	CDS	3824	78	0.0203975	113	0.0295502	65	0.0169979
Acinetobacter baumannii 3909	3954832	fragment	4074	102	0.0250368	131	0.0321551	71	0.0174276
Acinetobacter baumannii 3990	4015011	fragment	4060	116	0.0285714	135	0.0332512	82	0.020197
Acinetobacter baumannii 4190	4032291	fragment	4231	110	0.0259986	126	0.0297802	77	0.018199
Acinetobacter baumannii 6013113	3997697	CDS	4010	75	0.0187032	104	0.0259352	53	0.013217
Acinetobacter baumannii 6013150	3991872	CDS	3964	75	0.0189203	103	0.0259839	52	0.0131181
Acinetobacter baumannii 6014059	3878429	CDS	3880	79	0.0203608	107	0.0275773	53	0.0136598
Acinetobacter baumannii A118	3783289	fragment	4664	101	0.0216552	121	0.0259434	67	0.0143654
Acinetobacter baumannii AB0057	4062578	CDS	3802	86	0.0226197	110	0.0289321	60	0.0157812
Acinetobacter baumannii AB056	3847996	CDS	4084	81	0.0198335	96	0.0235064	45	0.0110186
Acinetobacter baumannii AB058	3768653	CDS	4002	79	0.0197401	97	0.0242379	40	0.009995
Acinetobacter baumannii AB059	3913098	CDS	4212	85	0.0201804	102	0.0242165	57	0.0135328
Acinetobacter baumannii AB210	4064138	CDS	3800	74	0.0194737	103	0.0271053	56	0.0147368
Acinetobacter baumannii AB307-0294	3762982	CDS	3451	75	0.0217328	94	0.0272385	42	0.0121704
Acinetobacter baumannii AB4857	4022644	fragment	4051	172	0.0424587	192	0.0473957	142	0.0350531
Acinetobacter baumannii AB5075	4050591	fragment	4071	190	0.0466716	193	0.0474085	145	0.0356178
Acinetobacter baumannii AB5256	4158015	fragment	4182	172	0.0411286	205	0.0490196	144	0.0344333
Acinetobacter baumannii AB5711	4000401	fragment	4024	174	0.0432406	207	0.0514414	140	0.0347913
Acinetobacter baumannii AB900	3914553	CDS	3724	76	0.0204082	97	0.0260473	42	0.0112782
Acinetobacter baumannii ABNIH1	3902975	CDS	3697	73	0.0197457	100	0.027049	45	0.012172
Acinetobacter baumannii ABNIH2	3942364	CDS	3809	75	0.0196902	101	0.0265161	48	0.0126017
Acinetobacter baumannii ABNIH3	4067438	CDS	4044	78	0.0192878	107	0.026459	53	0.0131058
Acinetobacter baumannii ABNIH4	3993260	CDS	3891	73	0.0187612	109	0.0280134	52	0.0133642
Acinetobacter baumannii ACICU	4001347	CDS	3759	81	0.0215483	116	0.0308593	60	0.0159617
Acinetobacter baumannii ATCC 17978	4005800	CDS	3367	70	0.02079	88	0.026136	40	0.01188
Acinetobacter baumannii ATCC 19606	3934095	fragment	3981	112	0.0281336	132	0.0331575	83	0.020849
Acinetobacter baumannii AYE	4055258	CDS	3713	95	0.0255858	117	0.0315109	77	0.0207379
Acinetobacter baumannii D1279779	3652764	fragment	3698	103	0.0278529	118	0.0319091	63	0.0170362
Acinetobacter baumannii MDR-TJ	4046139	CDS	3811	78	0.0204671	111	0.0291262	62	0.0162687
Acinetobacter baumannii MDR-ZJ06	4024576	CDS	3888	83	0.0213477	112	0.0288066	65	0.0167181
Acinetobacter baumannii Naval-17	4014366	CDS	3848	77	0.0200104	113	0.0293659	58	0.0150728
Acinetobacter baumannii Naval-18	4470441	fragment	4501	160	0.0355477	178	0.0395468	127	0.028216
Acinetobacter baumannii Naval-81	4100078	fragment	4130	162	0.0392252	178	0.0430993	129	0.0312349
Acinetobacter baumannii OIFC032	3902716	fragment	3918	154	0.0393058	172	0.0438999	118	0.0301174
Acinetobacter baumannii OIFC109	4111144	CDS	3945	75	0.0190114	105	0.026616	54	0.0136882
Acinetobacter baumannii OIFC137	4085708	CDS	3871	75	0.0193748	105	0.0271248	54	0.0139499
Acinetobacter baumannii OIFC143	4445925	CDS	4265	83	0.0194607	99	0.0232122	62	0.0145369
Acinetobacter baumannii OIFC189	4047401	CDS	3849	77	0.0200052	116	0.0301377	63	0.0163679
Acinetobacter baumannii SDF	3483565	CDS	2976	68	0.0228495	72	0.0241935	42	0.0141129
Acinetobacter baumannii TCDC-AB0715	4221044	CDS	3956	77	0.0194641	115	0.0290698	67	0.0169363
Acinetobacter baumannii UMB001	4013480	fragment	4068	129	0.0317109	155	0.0381023	98	0.0240905
Acinetobacter baumannii UMB002	3936001	fragment	3972	111	0.0279456	132	0.0332326	84	0.021148
Acinetobacter baumannii UMB003	4188709	fragment	4226	124	0.0293422	142	0.0336015	99	0.0234264
Acinetobacter baumannii W6976	3910984	fragment	4177	119	0.0284893	147	0.0351927	88	0.0210678
Acinetobacter baumannii W7282	3951186	fragment	4021	117	0.0290972	147	0.0365581	99	0.0246207
Acinetobacter baumannii WM99c	4042799	fragment	4125	108	0.0261818	130	0.0315152	81	0.0196364
Acinetobacter bereziniae LMG 1003	4975997	fragment	5163	141	0.0273097	126	0.0244044	124	0.024017
Acinetobacter calcoaceticus DSM 30006	3888419	fragment	4068	101	0.0248279	82	0.0201573	81	0.0199115
Acinetobacter calcoaceticus PHEA-2	3865696	CDS	3599	74	0.0205613	57	0.0158377	37	0.0102806
Acinetobacter calcoaceticus RUH2202	3849663	fragment	3887	97	0.024955	85	0.0218678	77	0.0198096
Acinetobacter genomosp. 13TU str. NCTC 8102	4118247	fragment	4252	107	0.0251646	120	0.028222	103	0.0242239
Acinetobacter genomosp. 3 str. DSM 21653	3746320	fragment	3974	115	0.0289381	97	0.0244087	85	0.021389
Acinetobacter genomosp. 3 str. DSM 9306	4030436	fragment	4200	116	0.027619	94	0.022381	90	0.0214286
Acinetobacter genospecies 3 PCAi E610	3813906	CDS	3466	70	0.0201962	53	0.0152914	51	0.0147144
Acinetobacter haemolyticus ATCC 19194	3377682	CDS	3491	85	0.0243483	75	0.0214838	67	0.0191922
Acinetobacter johnsonii 3M05	3126940	CDS	2846	70	0.0245959	62	0.021785	60	0.0210822
Acinetobacter johnsonii SH046	3561713	fragment	3648	105	0.0287829	86	0.0235746	86	0.0235746
Acinetobacter junii SH205	3338932	fragment	3420	107	0.0312865	85	0.0248538	97	0.0283626
Acinetobacter lwoffii NCTC 5866	3353127	fragment	3482	127	0.0364733	142	0.0407812	116	0.0333142
Acinetobacter lwoffii SH145	3347001	fragment	3472	101	0.0290899	110	0.031682	78	0.0224654
Acinetobacter lwoffii WJ10621	3184320	CDS	2996	81	0.027036	63	0.021028	63	0.021028
Acinetobacter oleivorans DR1	4156012	CDS	3874	70	0.0180692	46	0.011874	47	0.0121322
Acinetobacter parvus DSM 16617	2878042	fragment	2998	116	0.0386925	135	0.04503	84	0.0280187
Acinetobacter pittii D499	4103824	fragment	4120	135	0.032767	117	0.0283981	115	0.0279126
Acinetobacter radioresistens DSM 6976 = NBRC 10241	3346011	fragment	3525	100	0.0283688	88	0.0249645	67	0.0190071
Acinetobacter radioresistens SH164	3137175	fragment	3163	87	0.0275055	77	0.024344	64	0.020234
Acinetobacter radioresistens SK82	3286902	CDS	3188	57	0.0178795	57	0.0178795	41	0.0128607
Acinetobacter sp. ADP1	3602496	CDS	3307	51	0.0154218	65	0.0196553	29	0.00876928
Acinetobacter sp. ATCC 27244	3337066	CDS	3327	77	0.023144	49	0.014728	52	0.0156297
Acinetobacter sp. NBRC 100985	3521416	CDS	3352	70	0.0208831	55	0.0164081	43	0.0128282
Acinetobacter sp. NCTC 10304	4157208	fragment	4342	114	0.0262552	134	0.0308614	83	0.0191156
Acinetobacter sp. NCTC 7422	3992652	fragment	4080	118	0.0289216	157	0.0384804	97	0.0237745
Acinetobacter sp. P8-3-8	3895406	CDS	3668	77	0.0209924	63	0.0171756	60	0.0163577
Acinetobacter sp. RUH2624	3852602	fragment	3910	97	0.0248082	94	0.0240409	81	0.0207161
Acinetobacter sp. SH024	3938017	fragment	3980	109	0.0273869	82	0.020603	94	0.0236181
Acinetobacter ursingii DSM 16037	3568421	fragment	3638	112	0.0307861	115	0.0316108	80	0.0219901
Actinoalloteichus spitiensis RMV-1378	5706534	fragment	6146	55	0.00894891	101	0.0164335	17	0.00276603
Actinobacillus minor 202	2128754	CDS	2050	50	0.0243902	38	0.0185366	43	0.0209756
Actinobacillus minor NM305	2427594	CDS	2411	48	0.0199088	37	0.0153463	48	0.0199088
Actinobacillus pleuropneumoniae serovar 1 str. 407	2264426	CDS	2170	59	0.0271889	37	0.0170507	51	0.0235023
Actinobacillus pleuropneumoniae serovar 10 str. D1	2274228	CDS	2158	55	0.0254866	40	0.0185357	51	0.023633
Actinobacillus pleuropneumoniae serovar 11 str. 56	2268623	CDS	2179	59	0.0270766	37	0.0169803	51	0.0234052
Actinobacillus pleuropneumoniae serovar 12 str. 10	2195785	CDS	2082	55	0.0264169	33	0.0158501	46	0.0220941
Actinobacillus pleuropneumoniae serovar 13 str. N2	2252302	CDS	2143	62	0.0289314	37	0.0172655	51	0.0237984
Actinobacillus pleuropneumoniae serovar 2 str. 422	2316255	CDS	2100	52	0.0247619	37	0.017619	51	0.0242857
Actinobacillus pleuropneumoniae serovar 2 str. S15	2220532	CDS	2125	51	0.024	37	0.0174118	48	0.0225882
Actinobacillus pleuropneumoniae serovar 3 str. JL0	2243579	CDS	2037	55	0.0270005	33	0.0162003	52	0.0255277
Actinobacillus pleuropneumoniae serovar 4 str. M62	2273162	CDS	2203	56	0.0254199	35	0.0158874	52	0.0236042
Actinobacillus pleuropneumoniae serovar 5b str. L2	2275544	CDS	2014	55	0.0273088	32	0.0158888	51	0.0253227
Actinobacillus pleuropneumoniae serovar 6 str. Fem	2312874	CDS	2211	52	0.0235188	38	0.0171868	49	0.0221619
Actinobacillus pleuropneumoniae serovar 7 str. AP7	2348337	CDS	2142	62	0.0289449	37	0.0172736	51	0.0238095
Actinobacillus pleuropneumoniae serovar 9 str. CVJ	2265518	CDS	2189	59	0.0269529	37	0.0169027	51	0.0232983
Actinobacillus succinogenes 130Z	2321105	CDS	2079	28	0.013468	13	0.00625301	26	0.012506
Actinobacillus ureae ATCC 25976	2299277	CDS	2475	69	0.0278788	48	0.0193939	62	0.0250505
Actinomyces coleocanis DSM 15436	1721815	CDS	1546	18	0.0116429	9	0.00582147	3	0.00194049
Actinomyces graevenitzii C83	2199964	CDS	1853	21	0.011333	42	0.0226659	1	0.000539665
Actinomyces odontolyticus ATCC 17982	2401797	CDS	2159	39	0.0180639	72	0.0333488	12	0.00555813
Actinomyces odontolyticus F0309	2426975	CDS	2372	34	0.0143339	68	0.0286678	10	0.00421585
Actinomyces oris K20	2875255	CDS	2939	62	0.0210956	89	0.0302824	11	0.00374277
Actinomyces sp. oral taxon 170 str. F0386	3141029	CDS	3042	37	0.0121631	76	0.0249836	5	0.00164366
Actinomyces sp. oral taxon 171 str. F0337	3008863	CDS	3149	60	0.0190537	86	0.0273103	11	0.00349317
Actinomyces sp. oral taxon 175 str. F0384	3137993	CDS	2643	66	0.0249716	92	0.0348089	9	0.00340522
Actinomyces sp. oral taxon 178 str. F0338	2739223	CDS	2524	31	0.0122821	54	0.0213946	10	0.00396197
Actinomyces sp. oral taxon 180 str. F0310	2351991	CDS	2070	36	0.0173913	64	0.0309179	9	0.00434783
Actinomyces sp. oral taxon 448 str. F0400	2806743	CDS	2518	27	0.0107228	63	0.0250199	11	0.00436855
Actinomyces sp. oral taxon 848 str. F0332	2525230	CDS	2592	13	0.00501543	26	0.0100309	3	0.00115741
Actinomyces sp. oral taxon 849 str. F0330	3390322	CDS	3019	51	0.016893	72	0.023849	11	0.00364359
Actinomyces urogenitalis DSM 15434	2621302	CDS	2404	44	0.0183028	68	0.0282862	9	0.00374376
Actinomyces viscosus C505	3133750	fragment	3191	82	0.0256973	114	0.0357255	27	0.0084613
Actinoplanes missouriensis 431	8792117	CDS	8124	54	0.00664697	88	0.0108321	12	0.0014771
Actinoplanes sp. SE50/110	9258365	CDS	8247	55	0.00666909	99	0.0120044	4	0.000485025
Actinosynnema mirum DSM 43827	8257872	CDS	6917	67	0.00968628	100	0.0144571	8	0.00115657
Advenella kashmirensis WT001	4549711	CDS	3933	14	0.00355962	16	0.00406814	11	0.00279685
Aequorivita sublithincola DSM 14238	3524370	CDS	3140	6	0.00191083	5	0.00159236	5	0.00159236
Aerococcus urinae ACS-120-V-Col10a	2082636	CDS	1727	2	0.00115808	8	0.00463231	6	0.00347423
Aerococcus viridans ATCC 11563	2008502	CDS	1930	15	0.00777202	44	0.0227979	17	0.00880829
Aerococcus viridans LL1	1994039	fragment	2010	36	0.0179104	51	0.0253731	29	0.0144279
Aerococcus viridans TL327A	5489850	CDS	4827	76	0.0157448	76	0.0157448	57	0.0118086
Aeromicrobium marinum DSM 15272	3086436	CDS	3081	58	0.0188251	86	0.027913	11	0.00357027
Aeromicrobium sp. JC14	6759255	fragment	7404	119	0.0160724	185	0.0249865	42	0.00567261
Aeromonas aquariorum AAK1	4763532	fragment	4781	151	0.0315834	139	0.0290734	132	0.0276093
Aeromonas caviae Ae398	4443053	CDS	4103	52	0.0126737	45	0.0109676	49	0.0119425
Aeromonas hydrophila subsp. hydrophila ATCC 7966	4759427	CDS	4121	145	0.0351856	134	0.0325164	80	0.0194128
Aeromonas salmonicida subsp. salmonicida 01-B526	4934710	CDS	4529	47	0.0103776	30	0.00662398	45	0.00993597
Aeromonas salmonicida subsp. salmonicida A449	5050727	CDS	4439	54	0.0121649	31	0.00698355	53	0.0119396
Aeromonas veronii B565	4555671	CDS	4028	46	0.0114201	41	0.0101787	45	0.0111718
Aeropyrum pernix K1	1678927	CDS	1700	1	0.000588235	0	0	0	0
Afipia sp. 1NLS2	3978775	CDS	3823	10	0.00261575	9	0.00235417	3	0.000784724
Aggregatibacter actinomycetemcomitans ANH9381	2138959	CDS	2058	24	0.0116618	24	0.0116618	17	0.00826045
Aggregatibacter actinomycetemcomitans D11S-1	6419622	CDS	2285	32	0.0140044	29	0.0126915	27	0.0118162
Aggregatibacter actinomycetemcomitans D17P-2	2165831	CDS	2234	26	0.0116383	24	0.0107431	19	0.00850492
Aggregatibacter actinomycetemcomitans D17P-3	2406329	CDS	2507	25	0.00997208	25	0.00997208	19	0.00757878
Aggregatibacter actinomycetemcomitans D7S-1	2311209	CDS	2255	27	0.0119734	25	0.0110865	19	0.00842572
Aggregatibacter actinomycetemcomitans RhAA1	2235163	CDS	2150	22	0.0102326	22	0.0102326	24	0.0111628
Aggregatibacter actinomycetemcomitans serotype a s	2166222	CDS	2295	26	0.011329	25	0.0108932	18	0.00784314
Aggregatibacter actinomycetemcomitans serotype b s	4091774	CDS	4688	47	0.0100256	44	0.00938567	30	0.00639932
Aggregatibacter actinomycetemcomitans serotype c s	2062166	CDS	2383	25	0.010491	22	0.00923206	18	0.0075535
Aggregatibacter actinomycetemcomitans serotype d s	2184161	CDS	2302	26	0.0112945	24	0.0104257	18	0.00781929
Aggregatibacter actinomycetemcomitans serotype e s	4382348	CDS	5050	51	0.010099	49	0.00970297	44	0.00871287
Aggregatibacter actinomycetemcomitans serotype f s	2244306	CDS	2237	27	0.0120697	24	0.0107287	15	0.00670541
Aggregatibacter aphrophilus ATCC 33389	2270314	CDS	2293	49	0.0213694	36	0.0157	48	0.0209333
Aggregatibacter aphrophilus F0387	2256139	CDS	2104	40	0.0190114	27	0.0128327	38	0.0180608
Aggregatibacter aphrophilus NJ8700	6940791	CDS	2219	42	0.0189274	30	0.0135196	39	0.0175755
Aggregatibacter segnis ATCC 33393	1995168	CDS	1956	49	0.0250511	37	0.0189162	46	0.0235174
Agrobacterium radiobacter K84	7281357	CDS	6687	20	0.00299088	8	0.00119635	5	0.000747719
Agrobacterium sp. ATCC 31749	5479175	CDS	5536	10	0.00180636	11	0.00198699	7	0.00126445
Agrobacterium sp. H13-3	5582695	CDS	5345	20	0.00374181	13	0.00243218	7	0.00130964
Agrobacterium tumefaciens 5A	5750089	CDS	5520	24	0.00434783	12	0.00217391	7	0.00126812
Agrobacterium tumefaciens CCNWGS0286	5223236	CDS	4982	22	0.0044159	11	0.00220795	9	0.0018065
Agrobacterium tumefaciens F2	5473460	CDS	5321	16	0.00300695	9	0.00169141	9	0.00169141
Agrobacterium tumefaciens str. C58	5682190	CDS	5359	9	0.00167942	12	0.00223922	8	0.00149282
Agrobacterium vitis S4	6327065	CDS	5392	20	0.0037092	12	0.00222552	8	0.00148368
Agrococcus casei LMG_22410	1531121	CDS	1429	141	0.0986704	252	0.176347	196	0.137159
Ahrensia sp. R2A130	3739376	CDS	3624	8	0.00220751	8	0.00220751	6	0.00165563
Akkermansia muciniphila ATCC BAA-835	2665742	CDS	2138	230	0.107577	109	0.0509822	3	0.00140318
Alcaligenes faecalis 2L10	4041001	CDS	3694	21	0.00568489	15	0.00406064	48	0.012994
Alcaligenes sp. 2L29	3954176	CDS	3585	18	0.00502092	14	0.00390516	78	0.0217573
Alcanivorax borkumensis SK2	3128662	CDS	2755	34	0.0123412	14	0.00508167	32	0.0116152
Alcanivorax sp. DG881	3789834	fragment	3823	78	0.0204028	39	0.0102014	72	0.0188334
Algoriphagus sp. PR1	4791261	CDS	3936	7	0.00177846	2	0.00050813	2	0.00050813
Alicycliphilus denitrificans BC	4841899	CDS	4543	47	0.0103456	37	0.0081444	33	0.00726392
Alicycliphilus denitrificans K601	5077287	CDS	4697	68	0.0144773	44	0.00936768	36	0.00766447
Alicyclobacillus acidocaldarius LAA1	2950729	CDS	3029	3	0.000990426	6	0.00198085	3	0.000990426
Alicyclobacillus acidocaldarius subsp. acidocaldar	6342038	CDS	6293	6	0.00095344	10	0.00158907	2	0.000317813
Aliivibrio salmonicida LFI1238	4658598	CDS	3913	303	0.0774342	291	0.0743675	324	0.0828009
Alishewanella jeotgali KCTC 22429	3836725	CDS	3491	61	0.0174735	45	0.0128903	82	0.023489
Alistipes finegoldii DSM 17242	3738478	CDS	3110	8	0.00257235	7	0.0022508	0	0
Alistipes indistinctus YIT 12060	2853744	CDS	2348	4	0.00170358	4	0.00170358	0	0
Alistipes putredinis DSM 17216	2558812	CDS	2742	27	0.00984683	19	0.00692925	4	0.00145879
Alistipes shahii WAL 8301	3764922	CDS	2563	16	0.00624268	7	0.00273117	2	0.000780336
Alistipes sp. HGB5	3469415	CDS	2955	15	0.00507614	4	0.00135364	0	0
Alistipes sp. JC136	3489612	fragment	3512	14	0.00398633	12	0.00341686	10	0.00284738
Alkalibacterium kapii FAM208_38	2218586	CDS	2098	249	0.118684	107	0.051001	43	0.0204957
Alkalilimnicola ehrlichii MLHE-1	3280179	CDS	2866	22	0.0076762	21	0.00732729	7	0.00244243
Alkaliphilus metalliredigens QYMF	4934962	CDS	4625	1	0.000216216	3	0.000648649	1	0.000216216
Alkaliphilus oremlandii OhILAs	3126010	CDS	2836	0	0	3	0.00105783	0	0
Allochromatium vinosum DSM 180	3675452	CDS	3221	19	0.00589879	12	0.00372555	12	0.00372555
alpha proteobacterium BAL199	6165793	CDS	6128	14	0.0022846	23	0.00375326	9	0.00146867
alpha proteobacterium HIMB114	1287517	fragment	1302	8	0.00614439	5	0.00384025	11	0.00844854
Alteromonadales bacterium TW-7	4111108	CDS	3783	945	0.249802	509	0.134549	1330	0.351573
Alteromonas macleodii ATCC 27126	4611995	CDS	4396	102	0.0232029	55	0.0125114	126	0.0286624
Alteromonas macleodii str. 'Deep ecotype'	4455554	CDS	4084	111	0.0271792	81	0.0198335	164	0.0401567
Alteromonas sp. S89	3865428	CDS	3179	36	0.0113243	20	0.00629129	25	0.00786411
Alteromonas sp. SN2	4978142	CDS	4371	136	0.0311142	86	0.0196751	170	0.0388927
Aminobacterium colombiense DSM 12261	1985129	CDS	1877	0	0	0	0	0	0
Aminomonas paucivorans DSM 12260	2630070	fragment	2631	20	0.00760167	24	0.00912201	18	0.00684151
Ammonifex degensii KC4	2164953	CDS	2081	2	0.000961076	3	0.00144161	0	0
Amycolatopsis mediterranei S699	10264467	CDS	9575	74	0.00772846	129	0.0134726	11	0.00114883
Amycolatopsis mediterranei U32	10253770	CDS	9228	74	0.00801907	129	0.0139792	11	0.00119202
Amycolatopsis sp. ATCC 39116	8473576	CDS	8111	84	0.0103563	141	0.0173838	17	0.00209592
Amycolicicoccus subflavus DQS3-9A1	4872391	CDS	4705	19	0.00403826	37	0.00786397	3	0.00063762
Anabaena variabilis ATCC 29413	7108942	CDS	5710	10	0.00175131	5	0.000875657	13	0.00227671
Anaerobaculum hydrogeniformans ATCC BAA-1850	2315358	CDS	2500	0	0	0	0	1	0.0004
Anaerobaculum mobile DSM 13181	2166275	CDS	2017	0	0	1	0.000495786	0	0
Anaerococcus hydrogenalis ACS-025-V-Sch4	1986151	CDS	1964	7	0.00356415	0	0	2	0.00101833
Anaerococcus hydrogenalis DSM 7454	1896110	CDS	2069	7	0.00338328	5	0.00241663	6	0.00289995
Anaerococcus lactolyticus ATCC 51172	2183914	CDS	2253	4	0.00177541	1	0.000443853	2	0.000887705
Anaerococcus prevotii ACS-065-V-Col13	1700485	CDS	1635	1	0.000611621	1	0.000611621	0	0
Anaerococcus prevotii DSM 20548	2002708	CDS	1807	2	0.00110681	2	0.00110681	0	0
Anaerococcus tetradius ATCC 35098	2109572	CDS	2079	2	0.000962001	1	0.000481	2	0.000962001
Anaerococcus vaginalis ATCC 51170	1880026	CDS	1764	1	0.000566893	2	0.00113379	1	0.000566893
Anaerofustis stercorihominis DSM 17244	2288305	CDS	2331	0	0	0	0	0	0
Anaeroglobus geminatus F0357	1802557	CDS	2148	2	0.000931099	1	0.000465549	0	0
Anaerolinea thermophila UNI-1	3540209	CDS	3167	0	0	4	0.00126302	0	0
Anaeromyxobacter dehalogenans 2CP-1	5036114	CDS	4474	14	0.00312919	17	0.00379973	7	0.0015646
Anaeromyxobacter dehalogenans 2CP-C	5022925	CDS	4346	12	0.00276116	20	0.00460193	7	0.00161068
Anaeromyxobacter sp. Fw109-5	5284679	CDS	4466	14	0.0031348	25	0.00559785	2	0.000447828
Anaeromyxobacter sp. K	5067906	CDS	4458	15	0.00336474	15	0.00336474	6	0.0013459
Anaerophaga sp. HS1	3866535	CDS	2936	4	0.0013624	1	0.000340599	2	0.000681199
Anaerophaga thermohalophila DSM 12881	4330390	CDS	3625	5	0.00137931	3	0.000827586	4	0.00110345
Anaerophaga thermohalophila str. Valhall	4543204	fragment	4736	26	0.00548986	25	0.00527872	37	0.0078125
Anaerostipes caccae DSM 14662	3617003	CDS	3748	12	0.00320171	11	0.0029349	9	0.00240128
Anaerostipes sp. 3_2_56FAA	3263139	CDS	3369	5	0.00148412	3	0.000890472	4	0.0011873
Anaerotruncus colihominis DSM 17241	3735976	CDS	4427	19	0.00429185	13	0.00293653	5	0.00112943
Anaplasma centrale str. Israel	1208438	CDS	923	0	0	0	0	0	0
Anaplasma marginale str. Florida	1207244	CDS	940	0	0	0	0	0	0
Anaplasma marginale str. Florida Relapse	1154410	fragment	1183	6	0.00507185	7	0.00591716	6	0.00507185
Anaplasma marginale str. Mississippi	1145988	CDS	885	0	0	0	0	0	0
Anaplasma marginale str. Okeechobee	1390987	fragment	1554	7	0.0045045	7	0.0045045	6	0.003861
Anaplasma marginale str. Oklahoma	1156921	fragment	1182	6	0.00507614	6	0.00507614	6	0.00507614
Anaplasma marginale str. Puerto Rico	1161635	CDS	965	0	0	0	0	0	0
Anaplasma marginale str. South Idaho	1409431	fragment	1557	7	0.00449583	8	0.00513809	8	0.00513809
Anaplasma marginale str. St. Maries	1204151	CDS	948	0	0	0	0	0	0
Anaplasma marginale str. Virginia	1159006	CDS	961	0	0	0	0	0	0
Anaplasma marginale str. Washington Okanogan	1383255	fragment	1520	9	0.00592105	8	0.00526316	7	0.00460526
Anaplasma phagocytophilum HZ	1473131	CDS	1265	2	0.00158103	1	0.000790514	1	0.000790514
Anoxybacillus flavithermus WK1	2859733	CDS	2831	4	0.00141293	5	0.00176616	4	0.00141293
Aquifex aeolicus VF5	1603018	CDS	1560	0	0	0	0	0	0
Aquimarina agarilytica ZC1	4253672	fragment	4320	19	0.00439815	13	0.00300926	19	0.00439815
Arcanobacterium haemolyticum DSM 20595	1989168	CDS	1731	11	0.00635471	21	0.0121317	2	0.0011554
Archaeoglobus fulgidus DSM 4304	2195569	CDS	2420	1	0.000413223	0	0	0	0
Archaeoglobus profundus DSM 5631	1570792	CDS	1824	0	0	0	0	0	0
Archaeoglobus veneficus SNP6	1908079	CDS	2090	0	0	0	0	1	0.000478469
Arcobacter butzleri 7h1h	2213664	fragment	2257	11	0.00487373	21	0.00930439	18	0.00797519
Arcobacter butzleri ED-1	2259887	CDS	2158	1	0.000463392	11	0.00509731	5	0.00231696
Arcobacter butzleri JV22	2259962	CDS	2381	0	0	9	0.00377992	3	0.00125997
Arcobacter butzleri RM4018	2346066	CDS	2260	3	0.00132743	11	0.00486726	3	0.00132743
Arcobacter nitrofigilis DSM 7299	3198356	CDS	3126	2	0.000639795	15	0.00479846	9	0.00287908
Arcobacter sp. L	2952015	CDS	2848	2	0.000702247	19	0.00667135	17	0.0059691
Aromatoleum aromaticum EbN1	4749356	CDS	4581	18	0.00392927	10	0.00218293	6	0.00130976
Arthrobacter arilaitensis 3M03	3672449	CDS	3461	3216	0.929211	1186	0.342676	3178	0.918232
Arthrobacter arilaitensis Re117	3921861	CDS	3436	3136	0.912689	1326	0.385914	2988	0.869616
Arthrobacter aurescens TC1	5234869	CDS	4590	170	0.037037	376	0.0819172	33	0.00718954
Arthrobacter bergerei Ca106	3803173	CDS	3583	793	0.221323	3527	0.984371	2123	0.59252
Arthrobacter chlorophenolicus A6	5838952	CDS	4591	199	0.0433457	375	0.0816816	24	0.00522762
Arthrobacter cumminsii ws_2216	2588997	CDS	2394	98	0.0409357	162	0.0676692	16	0.00668338
Arthrobacter globiformis NBRC 12137	4962367	CDS	4529	198	0.0437183	430	0.0949437	29	0.00640318
Arthrobacter phenanthrenivorans Sphe3	4540239	CDS	4131	184	0.0445413	371	0.0898088	28	0.00677802
Arthrobacter sp. FB24	5076817	CDS	4523	202	0.0446606	412	0.09109	28	0.00619058
Arthrobacter sp. GMPA29	3561342	CDS	3311	3149	0.951072	1099	0.331924	2885	0.871338
Arthrospira maxima CS-328	6015493	CDS	5690	9	0.00158172	9	0.00158172	4	0.000702988
Arthrospira platensis NIES-39	6788435	fragment	6790	24	0.00353461	25	0.00368189	18	0.00265096
Arthrospira platensis str. Paraca	5002411	CDS	5370	3	0.000558659	3	0.000558659	0	0
Arthrospira sp. PCC 8005	6194634	CDS	5951	10	0.00168039	12	0.00201647	5	0.000840195
Ashbya gossypii ATCC 10895	9120086	CDS	4776	29	0.00607203	27	0.00565327	19	0.00397822
Aspergillus fumigatus Af293	29411687	CDS	9630	67	0.00695742	155	0.0160955	68	0.00706127
Aspergillus nidulans FGSC A4	29713556	CDS	9410	46	0.00488842	117	0.0124336	43	0.00456961
Aspergillus niger	34109953	CDS	10609	75	0.00706947	219	0.0206429	83	0.00782355
Aspergillus oryzae	37216634	CDS	12818	72	0.0056171	179	0.0139647	73	0.00569512
Aster yellows witches'-broom phytoplasma AYWB	728900	CDS	693	2	0.002886	4	0.00577201	3	0.004329
Asticcacaulis biprosthecum C19	5302252	fragment	5464	19	0.00347731	19	0.00347731	7	0.00128111
Asticcacaulis excentricus CB 48	4313805	CDS	3764	5	0.00132837	8	0.0021254	2	0.00053135
Atopobium parvulum DSM 20469	1545379	CDS	1354	2	0.0014771	1	0.000738552	2	0.0014771
Atopobium rimae ATCC 49626	1629266	CDS	1548	1	0.000645995	0	0	0	0
Atopobium vaginae DSM 15829	1432510	CDS	1244	2	0.00160772	7	0.00562701	1	0.000803859
Atopobium vaginae PB189-T1-4	1451836	CDS	1217	3	0.00246508	4	0.00328677	6	0.00493016
Aurantimonas manganoxydans SI85-9A1	4340755	CDS	3650	19	0.00520548	22	0.0060274	7	0.00191781
Avibacterium paragallinarum 72	2316959	fragment	2358	64	0.0271416	59	0.0250212	66	0.0279898
Azoarcus sp. BH72	4382594	CDS	3989	25	0.00626723	20	0.00501379	17	0.00426172
Azorhizobium caulinodans ORS 571	5375464	CDS	4718	21	0.00445104	25	0.00529886	9	0.00190759
Azospirillum amazonense Y2	6319920	CDS	3358	16	0.00476474	12	0.00357356	8	0.00238237
Azospirillum brasilense Sp245	7733616	CDS	7562	37	0.00489289	34	0.00449617	17	0.00224808
Azospirillum lipoferum 4B	6860775	CDS	6098	36	0.00590357	29	0.00475566	15	0.00245982
Azospirillum sp. B510	9070039	CDS	6310	26	0.00412044	27	0.00427892	9	0.00142631
Azotobacter vinelandii DJ	5375062	CDS	5051	48	0.00950307	40	0.00791922	37	0.00732528
Bacillus altitudinis 263	3637305	CDS	3765	13	0.00345286	7	0.00185923	12	0.00318725
Bacillus amyloliquefaciens DSM 7	3986768	CDS	3894	9	0.00231125	9	0.00231125	1	0.000256805
Bacillus amyloliquefaciens FZB42	3931002	CDS	3694	10	0.00270709	11	0.0029778	1	0.000270709
Bacillus amyloliquefaciens IT-45	3938169	CDS	3907	12	0.00307141	9	0.00230356	1	0.000255951
Bacillus amyloliquefaciens LL3	4008520	CDS	4229	7	0.00165524	8	0.0018917	1	0.000236463
Bacillus amyloliquefaciens subsp. plantarum CAU B9	4026803	CDS	3823	12	0.0031389	9	0.00235417	2	0.000523149
Bacillus amyloliquefaciens subsp. plantarum YAU B9	4249164	CDS	3982	11	0.00276243	10	0.0025113	2	0.00050226
Bacillus amyloliquefaciens TA208	3943862	CDS	4089	8	0.00195647	9	0.00220103	1	0.000244559
Bacillus amyloliquefaciens XH7	3947055	CDS	4190	7	0.00167064	9	0.00214797	2	0.000477327
Bacillus amyloliquefaciens Y2	4246692	CDS	4238	10	0.0023596	9	0.00212364	2	0.000471921
Bacillus anthracis str. A0174	5299762	CDS	5198	6	0.00115429	11	0.0021162	9	0.00173144
Bacillus anthracis str. A0193	5401661	CDS	5309	10	0.00188359	12	0.00226031	14	0.00263703
Bacillus anthracis str. A0248	5509089	CDS	5295	9	0.00169972	13	0.00245515	12	0.00226629
Bacillus anthracis str. A0389	5428991	CDS	5297	9	0.00169907	12	0.00226543	13	0.00245422
Bacillus anthracis str. A0442	5383233	CDS	5256	8	0.00152207	11	0.00209285	12	0.00228311
Bacillus anthracis str. A0465	5415665	CDS	5300	11	0.00207547	13	0.00245283	11	0.00207547
Bacillus anthracis str. A0488	5400516	CDS	5288	8	0.00151286	11	0.00208018	10	0.00189107
Bacillus anthracis str. A1055	5377149	CDS	5576	9	0.00161406	14	0.00251076	13	0.00233142
Bacillus anthracis str. A2012	5102268	CDS	5354	8	0.00149421	11	0.00205454	14	0.00261487
Bacillus anthracis str. Ames	5235737	CDS	5329	12	0.00225183	16	0.00300244	15	0.00281479
Bacillus anthracis str. 'Ames Ancestor'	5510299	CDS	5486	13	0.00236967	16	0.00291651	16	0.00291651
Bacillus anthracis str. Australia 94	5512048	CDS	5863	9	0.00153505	14	0.00238786	13	0.00221729
Bacillus anthracis str. CDC 684	5513918	CDS	5903	9	0.00152465	14	0.00237168	12	0.00203286
Bacillus anthracis str. CNEVA-9066	5495361	CDS	5741	10	0.00174186	14	0.0024386	13	0.00226441
Bacillus anthracis str. H9401	5500177	CDS	5791	10	0.00172682	14	0.00241754	13	0.00224486
Bacillus anthracis str. Kruger B	5477169	CDS	5753	9	0.0015644	14	0.00243351	13	0.00225969
Bacillus anthracis str. Sterne	5240211	CDS	5289	9	0.00170164	14	0.002647	12	0.00226886
Bacillus anthracis str. Vollum	5496357	CDS	5851	9	0.0015382	14	0.00239275	13	0.00222184
Bacillus anthracis str. Western North America USA6	5518664	CDS	5850	9	0.00153846	14	0.00239316	12	0.00205128
Bacillus anthracis Tsiankovskii-I	5517019	CDS	5233	4	0.00076438	9	0.00171985	8	0.00152876
Bacillus atrophaeus 1013-1	4126423	fragment	4140	32	0.00772947	29	0.00700483	17	0.00410628
Bacillus atrophaeus 1013-2	4052646	fragment	4068	31	0.00762045	30	0.00737463	18	0.00442478
Bacillus atrophaeus 1942	12509940	CDS	4186	15	0.00358337	10	0.00238892	3	0.000716675
Bacillus atrophaeus ATCC 49822-1	4126426	fragment	4143	32	0.00772387	32	0.00772387	19	0.00458605
Bacillus atrophaeus ATCC 49822-2	4128020	fragment	4145	33	0.0079614	30	0.00723764	18	0.00434258
Bacillus atrophaeus ATCC 9372-1	4106324	fragment	4120	32	0.00776699	30	0.00728155	19	0.00461165
Bacillus atrophaeus ATCC 9372-2	4127435	fragment	4145	32	0.00772014	31	0.00747889	20	0.00482509
Bacillus atrophaeus BACI051-E	4127062	fragment	4143	34	0.00820661	33	0.00796524	20	0.00482742
Bacillus atrophaeus BACI051-N	4129706	fragment	4164	34	0.00816523	31	0.00744476	20	0.00480307
Bacillus atrophaeus Detrick-1	4128080	fragment	4143	32	0.00772387	30	0.00724113	18	0.00434468
Bacillus atrophaeus Detrick-2	4121167	fragment	4144	32	0.00772201	31	0.00748069	17	0.00410232
Bacillus atrophaeus Detrick-3	4129125	fragment	4145	33	0.0079614	32	0.00772014	19	0.00458384
Bacillus atrophaeus str. Dugway	4133946	fragment	4162	37	0.00888996	35	0.00840942	22	0.00528592
Bacillus cellulosilyticus DSM 2522	4686112	CDS	4267	5	0.00117178	8	0.00187485	2	0.000468713
Bacillus cereus 03BB102	5455482	CDS	5607	10	0.00178348	14	0.00249688	13	0.00231853
Bacillus cereus 03BB108	5931514	CDS	5897	7	0.00118704	10	0.00169578	10	0.00169578
Bacillus cereus 172560W	5684387	CDS	5641	11	0.00195001	11	0.00195001	10	0.00177274
Bacillus cereus 95/8201	5561288	CDS	5625	9	0.0016	14	0.00248889	12	0.00213333
Bacillus cereus AH1134	5914594	CDS	5933	12	0.00202259	9	0.00151694	9	0.00151694
Bacillus cereus AH1271	5620028	CDS	5666	12	0.0021179	12	0.0021179	14	0.00247088
Bacillus cereus AH1272	5747970	CDS	5810	10	0.00172117	11	0.00189329	14	0.00240964
Bacillus cereus AH1273	5749332	CDS	5798	10	0.00172473	11	0.00189721	14	0.00241463
Bacillus cereus AH187	5606098	CDS	5784	15	0.00259336	15	0.00259336	14	0.00242047
Bacillus cereus AH603	5774381	CDS	5799	9	0.00155199	10	0.00172444	11	0.00189688
Bacillus cereus AH621	5655832	CDS	5667	12	0.00211752	12	0.00211752	9	0.00158814
Bacillus cereus AH676	5563285	CDS	5612	7	0.00124733	8	0.00142552	10	0.0017819
Bacillus cereus AH820	5595024	CDS	5811	10	0.00172087	15	0.00258131	12	0.00206505
Bacillus cereus ATCC 10876	5914561	CDS	5861	12	0.00204743	14	0.00238867	9	0.00153557
Bacillus cereus ATCC 10987	5863789	CDS	5844	23	0.00393566	24	0.00410678	23	0.00393566
Bacillus cereus ATCC 14579	5433180	CDS	5255	8	0.00152236	10	0.00190295	11	0.00209324
Bacillus cereus ATCC 4342	5224327	CDS	5288	8	0.00151286	12	0.00226929	13	0.0024584
Bacillus cereus B4264	5423744	CDS	5399	8	0.00148176	12	0.00222263	9	0.00166698
Bacillus cereus BDRD-Cer4	5385789	CDS	5372	8	0.0014892	10	0.0018615	12	0.0022338
Bacillus cereus BDRD-ST196	5548214	CDS	5549	14	0.00252298	14	0.00252298	10	0.00180213
Bacillus cereus BDRD-ST24	5417716	CDS	5417	7	0.00129223	9	0.00166144	9	0.00166144
Bacillus cereus BDRD-ST26	5549861	CDS	5778	14	0.00242298	14	0.00242298	15	0.00259605
Bacillus cereus BGSC 6E1	5710024	CDS	5687	10	0.0017584	14	0.00246175	13	0.00228592
Bacillus cereus biovar anthracis str. CI	5492536	CDS	5559	8	0.00143911	13	0.00233855	11	0.00197877
Bacillus cereus E33L	6824196	CDS	5642	9	0.00159518	12	0.00212691	11	0.00194966
Bacillus cereus F65185	6106521	CDS	6027	11	0.00182512	10	0.0016592	10	0.0016592
Bacillus cereus F837/76	5294209	CDS	5468	9	0.00164594	14	0.00256035	13	0.00237747
Bacillus cereus G9241	6039644	CDS	6146	24	0.00390498	23	0.00374227	18	0.00292873
Bacillus cereus G9842	5741925	CDS	5858	10	0.00170707	13	0.00221919	13	0.00221919
Bacillus cereus H3081.97	5162798	CDS	4977	7	0.00140647	6	0.00120555	9	0.00180832
Bacillus cereus LCT-BC244	5109271	fragment	5128	27	0.00526521	36	0.00702028	32	0.00624025
Bacillus cereus m1293	5245652	CDS	5282	13	0.00246119	16	0.00302916	15	0.00283983
Bacillus cereus m1550	5234124	CDS	5245	7	0.0013346	11	0.00209724	10	0.00190658
Bacillus cereus MM3	5527383	CDS	5553	12	0.00216099	16	0.00288133	17	0.00306141
Bacillus cereus NC7401	5559891	CDS	5754	14	0.00243309	14	0.00243309	15	0.00260688
Bacillus cereus NVH0597-99	5353992	CDS	5274	7	0.00132727	11	0.0020857	10	0.00189609
Bacillus cereus Q1	5512566	CDS	5489	17	0.0030971	22	0.00400802	18	0.00327929
Bacillus cereus R309803	5563591	CDS	5587	18	0.00322176	16	0.00286379	18	0.00322176
Bacillus cereus Rock1-15	5746413	CDS	5787	7	0.00120961	9	0.00155521	9	0.00155521
Bacillus cereus Rock1-3	5842805	CDS	5815	14	0.00240757	11	0.00189166	11	0.00189166
Bacillus cereus Rock3-28	5926642	CDS	5728	13	0.00226955	10	0.00174581	9	0.00157123
Bacillus cereus Rock3-29	5859460	CDS	5868	14	0.00238582	11	0.00187457	12	0.00204499
Bacillus cereus Rock3-42	5183739	CDS	5313	9	0.00169396	13	0.00244683	12	0.00225861
Bacillus cereus Rock3-44	4894332	CDS	4750	11	0.00231579	12	0.00252632	10	0.00210526
Bacillus cereus Rock4-18	5906048	CDS	2841	7	0.00246392	8	0.00281591	9	0.0031679
Bacillus cereus Rock4-2	5737721	CDS	5715	10	0.00174978	9	0.0015748	9	0.0015748
Bacillus cereus SJ1	5159206	CDS	2184	7	0.00320513	8	0.003663	6	0.00274725
Bacillus cereus W	5245386	CDS	5176	15	0.00289799	17	0.00328439	11	0.00212519
Bacillus clausii KSM-K16	4311586	CDS	4096	3	0.000732422	6	0.00146484	3	0.000732422
Bacillus coagulans 2-6	3077088	CDS	2971	9	0.00302928	21	0.00706833	10	0.00336587
Bacillus coagulans 36D1	10660601	CDS	3290	1	0.000303951	3	0.000911854	0	0
Bacillus coagulans XZL4	2854991	fragment	2981	17	0.00570278	34	0.0114056	22	0.00738007
Bacillus coahuilensis m4-4	3389745	CDS	3765	11	0.00292165	11	0.00292165	10	0.00265604
Bacillus cytotoxicus NVH 391-98	4097732	CDS	3844	13	0.00338189	12	0.00312175	13	0.00338189
Bacillus fordii CIP108821	4479833	CDS	4714	1	0.000212134	1	0.000212134	0	0
Bacillus galactosidilyticus CIP108417	4750913	CDS	4574	5	0.00109314	2	0.000437254	7	0.00153039
Bacillus halodurans C-125	4209544	CDS	4065	9	0.00221402	4	0.00098401	4	0.00098401
Bacillus licheniformis 10-1-A	4317010	fragment	4333	23	0.0053081	31	0.0071544	27	0.00623125
Bacillus licheniformis 5-2-D	4161258	fragment	4186	26	0.00621118	32	0.00764453	28	0.00668896
Bacillus licheniformis DSM 13 = ATCC 14580	8461876	CDS	8366	8	0.000956251	8	0.000956251	4	0.000478126
Bacillus licheniformis WX-02	4280847	CDS	4313	11	0.00255043	11	0.00255043	9	0.00208671
Bacillus megaterium DSM 319	5102923	CDS	5101	12	0.00235248	9	0.00176436	7	0.00137228
Bacillus megaterium QM B1551	5528563	CDS	5613	13	0.00231605	11	0.00195974	6	0.00106895
Bacillus megaterium WSH-002	5081794	CDS	5275	18	0.00341232	9	0.00170616	9	0.00170616
Bacillus methanolicus MGA3	3578513	CDS	3435	7	0.00203785	6	0.00174672	4	0.00116448
Bacillus methanolicus PB1	3431239	CDS	3410	1	0.000293255	6	0.00175953	3	0.000879765
Bacillus mojavensis RO-H-1	3957021	fragment	3980	108	0.0271357	86	0.021608	57	0.0143216
Bacillus mycoides DSM 2048	5541947	CDS	5658	10	0.00176741	14	0.00247437	14	0.00247437
Bacillus mycoides Rock1-4	5780431	CDS	5885	9	0.00152931	10	0.00169924	12	0.00203908
Bacillus mycoides Rock3-17	5682895	CDS	5800	9	0.00155172	11	0.00189655	12	0.00206897
Bacillus pseudofirmus OF4	4254148	CDS	4335	6	0.00138408	4	0.000922722	6	0.00138408
Bacillus pseudomycoides DSM 12442	5752058	CDS	5851	9	0.0015382	11	0.00188002	13	0.00222184
Bacillus pumilus ATCC 7061	3840194	CDS	3900	11	0.00282051	5	0.00128205	7	0.00179487
Bacillus pumilus M21	3960105	CDS	4200	12	0.00285714	6	0.00142857	6	0.00142857
Bacillus pumilus S-1	3692073	fragment	3773	33	0.00874636	32	0.00848131	29	0.00768619
Bacillus pumilus SAFR-032	3709690	CDS	3680	8	0.00217391	6	0.00163043	9	0.00244565
Bacillus selenitireducens MLS10	3597221	CDS	3256	4	0.0012285	4	0.0012285	2	0.000614251
Bacillus siamensis KCTC 13613	3779696	fragment	3810	35	0.00918635	33	0.00866142	20	0.00524934
Bacillus smithii 7_3_47FAA	3229157	CDS	3294	8	0.00242866	11	0.0033394	3	0.000910747
Bacillus sp. 10403023	4608729	fragment	4688	31	0.00661263	34	0.00725256	26	0.00554608
Bacillus sp. 1NLA3E	4774429	CDS	4668	10	0.00214225	13	0.00278492	4	0.000856898
Bacillus sp. 2_A_57_CT2	5867593	CDS	5773	9	0.00155898	12	0.00207864	9	0.00155898
Bacillus sp. 5B6	3905576	CDS	3898	9	0.00230888	10	0.00256542	1	0.000256542
Bacillus sp. 7_6_55CFAA_CT2	5716060	CDS	5778	11	0.00190377	10	0.0017307	11	0.00190377
Bacillus sp. 916	3937162	CDS	3994	10	0.00250376	10	0.00250376	2	0.000500751
Bacillus sp. B14905	4504530	CDS	4624	15	0.00324394	15	0.00324394	14	0.00302768
Bacillus sp. BT1B_CT2	4348811	CDS	4429	5	0.00112892	5	0.00112892	3	0.000677354
Bacillus sp. JS	4128613	CDS	4239	282	0.0665251	169	0.0398679	11	0.00259495
Bacillus sp. m3-13	4145592	CDS	4409	8	0.00181447	11	0.0024949	11	0.0024949
Bacillus sp. NRRL B-14911	5102153	CDS	5691	2	0.000351432	8	0.00140573	2	0.000351432
Bacillus sp. SG-1	3957061	CDS	4337	5	0.00115287	8	0.00184459	6	0.00138344
Bacillus subtilis BSn5	12282795	CDS	4145	709	0.171049	422	0.101809	25	0.00603136
Bacillus subtilis gtP20b	4205767	fragment	4252	236	0.0555033	155	0.0364534	78	0.0183443
Bacillus subtilis subsp. natto BEST195	4097429	fragment	4097	754	0.184037	474	0.115694	88	0.0214791
Bacillus subtilis subsp. spizizenii ATCC 6633	3984631	CDS	4038	126	0.0312036	63	0.0156018	9	0.00222883
Bacillus subtilis subsp. spizizenii DV1-B-1	3974551	fragment	3983	166	0.0416771	109	0.0273663	55	0.0138087
Bacillus subtilis subsp. spizizenii str. W23	4041425	CDS	4063	127	0.0312577	63	0.0155058	9	0.00221511
Bacillus subtilis subsp. spizizenii TU-B-10	4214709	CDS	4298	138	0.032108	75	0.01745	11	0.00255933
Bacillus subtilis subsp. subtilis str. 168	4229804	CDS	4177	940	0.225042	554	0.132631	35	0.00837922
Bacillus subtilis subsp. subtilis str. AUSI98	4353051	fragment	4435	1072	0.241714	655	0.147689	93	0.0209696
Bacillus subtilis subsp. subtilis str. JH642	4193526	CDS	4263	918	0.215341	540	0.126671	35	0.00821018
Bacillus subtilis subsp. subtilis str. NCIB 3610	4299287	CDS	4422	923	0.208729	547	0.1237	35	0.00791497
Bacillus subtilis subsp. subtilis str. RO-NN-1	4018464	CDS	4128	577	0.139777	330	0.0799419	18	0.00436047
Bacillus subtilis subsp. subtilis str. SC-8	4144156	CDS	4244	797	0.187795	464	0.109331	24	0.00565504
Bacillus subtilis subsp. subtilis str. SMY	4220774	CDS	4283	922	0.21527	542	0.126547	35	0.00817184
Bacillus thuringiensis BMB171	5648164	CDS	5353	8	0.00149449	9	0.0016813	9	0.0016813
Bacillus thuringiensis Bt407	6008187	CDS	6298	8	0.00127024	11	0.00174659	12	0.00190537
Bacillus thuringiensis IBL 200	6707447	CDS	6693	8	0.00119528	12	0.00179292	14	0.00209174
Bacillus thuringiensis IBL 4222	6574160	CDS	6658	10	0.00150195	12	0.00180234	12	0.00180234
Bacillus thuringiensis serovar andalousiensis BGSC	5463182	CDS	5546	10	0.0018031	14	0.00252434	11	0.00198341
Bacillus thuringiensis serovar berliner ATCC 10792	6234894	CDS	6243	8	0.00128144	11	0.00176197	12	0.00192215
Bacillus thuringiensis serovar chinensis CT-43	6157039	CDS	6207	10	0.00161108	13	0.00209441	14	0.00225552
Bacillus thuringiensis serovar finitimus YBT-020	6338624	CDS	5782	12	0.00207541	13	0.00224836	14	0.00242131
Bacillus thuringiensis serovar huazhongensis BGSC	6203437	CDS	6019	9	0.00149526	11	0.00182755	13	0.00215983
Bacillus thuringiensis serovar israelensis ATCC 35	5903274	CDS	6132	4	0.000652316	8	0.00130463	7	0.00114155
Bacillus thuringiensis serovar konkukian str. 97-2	5475342	CDS	5197	9	0.00173177	14	0.00269386	12	0.00230902
Bacillus thuringiensis serovar kurstaki str. T03a0	5493903	CDS	5556	11	0.00197984	11	0.00197984	8	0.00143988
Bacillus thuringiensis serovar monterrey BGSC 4AJ1	6464056	CDS	6490	10	0.00154083	12	0.001849	14	0.00215716
Bacillus thuringiensis serovar pakistani str. T130	5975854	CDS	6028	10	0.00165893	10	0.00165893	11	0.00182482
Bacillus thuringiensis serovar pondicheriensis BGS	6013004	CDS	6053	9	0.00148687	13	0.0021477	11	0.00181728
Bacillus thuringiensis serovar pulsiensis BGSC 4CC	5976845	CDS	5944	10	0.00168237	14	0.00235532	11	0.00185061
Bacillus thuringiensis serovar sotto str. T04001	6059682	CDS	6583	9	0.00136716	13	0.00197478	12	0.00182288
Bacillus thuringiensis serovar thuringiensis str.	6298567	CDS	6323	8	0.00126522	11	0.00173968	12	0.00189783
Bacillus thuringiensis serovar tochigiensis BGSC 4	5604048	CDS	5732	10	0.00174459	11	0.00191905	14	0.00244243
Bacillus thuringiensis str. Al Hakam	5329731	CDS	4798	9	0.00187578	14	0.00291788	13	0.00270946
Bacillus vallismortis DV1-F-3	3871829	fragment	3929	135	0.0343599	98	0.0249427	56	0.014253
Bacillus weihenstephanensis KBAB4	5878094	CDS	5654	14	0.00247612	14	0.00247612	11	0.00194553
Bacteriovorax marinus SJ	3444508	CDS	3231	7	0.00216651	6	0.00185701	4	0.00123801
Bacteroides caccae ATCC 43185	4581320	CDS	3855	29	0.0075227	23	0.00596628	7	0.00181582
Bacteroides caccae CL03T12C61	5486372	CDS	4587	27	0.0058862	21	0.00457816	1	0.000218007
Bacteroides cellulosilyticus CL02T12C19	7688309	CDS	6366	26	0.0040842	11	0.00172793	4	0.000628338
Bacteroides cellulosilyticus DSM 14838	6736027	CDS	5719	10	0.00174856	13	0.00227312	2	0.000349711
Bacteroides clarus YIT 12056	3751607	CDS	3272	8	0.00244499	9	0.00275061	1	0.000305623
Bacteroides coprocola DSM 17136	4304080	CDS	4291	21	0.00489396	14	0.00326264	6	0.00139828
Bacteroides coprophilus DSM 18228	3864802	CDS	3838	19	0.0049505	5	0.00130276	1	0.000260552
Bacteroides coprosuis DSM 18011	2991698	fragment	2993	24	0.00801871	22	0.00735048	26	0.00868694
Bacteroides dorei 5_1_36/D4	5541541	CDS	4422	40	0.00904568	33	0.00746269	8	0.00180914
Bacteroides dorei CL02T00C15	6019619	CDS	5197	98	0.018857	49	0.00942852	8	0.00153935
Bacteroides dorei CL02T12C06	6006305	CDS	5196	101	0.019438	48	0.00923788	10	0.00192456
Bacteroides dorei CL03T12C01	5394458	CDS	4417	40	0.00905592	36	0.00815033	6	0.00135839
Bacteroides dorei D8	7820470	fragment	8450	72	0.00852071	67	0.00792899	29	0.00343195
Bacteroides dorei DSM 17855	5497660	CDS	4966	44	0.00886025	37	0.00745066	7	0.00140959
Bacteroides eggerthii 1_2_48FAA	4577819	CDS	3862	31	0.00802693	12	0.0031072	3	0.0007768
Bacteroides eggerthii DSM 20697	4165167	CDS	3711	17	0.00458098	7	0.00188628	3	0.000808407
Bacteroides faecis MAJ27	6119712	CDS	4677	9	0.00192431	3	0.000641437	3	0.000641437
Bacteroides finegoldii DSM 17565	4890584	CDS	4485	12	0.00267559	6	0.00133779	3	0.000668896
Bacteroides fluxus YIT 12057	4336937	CDS	3921	4	0.00102015	0	0	4	0.00102015
Bacteroides fragilis 3_1_12	5486240	fragment	5532	37	0.00668836	16	0.00289226	14	0.00253073
Bacteroides fragilis 638R	5377511	CDS	4291	15	0.00349569	9	0.00209741	1	0.000233046
Bacteroides fragilis CL03T00C08	5232197	CDS	4366	16	0.00366468	12	0.00274851	2	0.000458085
Bacteroides fragilis CL03T12C07	5220537	CDS	4367	16	0.00366384	11	0.00251889	2	0.00045798
Bacteroides fragilis CL05T00C42	10586420	CDS	4429	15	0.00338677	13	0.0029352	2	0.000451569
Bacteroides fragilis CL05T12C13	5278678	CDS	4436	16	0.00360685	13	0.00293057	3	0.000676285
Bacteroides fragilis CL07T00C01	5421073	CDS	4590	32	0.00697168	17	0.0037037	0	0
Bacteroides fragilis CL07T12C05	5437173	CDS	4605	32	0.00694897	19	0.00412595	1	0.000217155
Bacteroides fragilis NCTC 9343	5247178	CDS	4231	15	0.00354526	8	0.00189081	2	0.000472701
Bacteroides fragilis YCH46	5323293	CDS	4624	25	0.00540657	11	0.00237889	4	0.000865052
Bacteroides helcogenes P 36-108	4003261	CDS	3244	2	0.000616523	3	0.000924784	2	0.000616523
Bacteroides intestinalis DSM 17393	6060909	CDS	4911	26	0.00529424	17	0.00346162	4	0.000814498
Bacteroides nordii CL02T12C05	5712662	CDS	4420	10	0.00226244	2	0.000452489	4	0.000904977
Bacteroides ovatus 3_8_47FAA	6553154	CDS	5090	32	0.00628684	20	0.00392927	5	0.000982318
Bacteroides ovatus ATCC 8483	6482892	CDS	5536	20	0.00361272	22	0.00397399	9	0.00162572
Bacteroides ovatus CL02T12C04	7890295	CDS	6378	30	0.00470367	14	0.00219505	6	0.000940734
Bacteroides ovatus CL03T12C18	6980406	CDS	5524	27	0.00488776	17	0.00307748	6	0.00108617
Bacteroides ovatus SD CC 2a	6056697	CDS	4915	20	0.00406918	14	0.00284842	4	0.000813835
Bacteroides ovatus SD CMC 3f	6781640	CDS	5286	16	0.00302686	16	0.00302686	2	0.000378358
Bacteroides plebeius DSM 17135	4429111	CDS	3933	28	0.00711925	13	0.00330536	13	0.00330536
Bacteroides salanitronis DSM 18170	4312565	CDS	3641	5	0.00137325	3	0.000823949	2	0.0005493
Bacteroides salyersiae CL02T12C01	5788333	CDS	4588	23	0.00501308	2	0.00043592	1	0.00021796
Bacteroides sp. 1_1_14	6387953	fragment	6477	28	0.00432299	26	0.0040142	14	0.00216149
Bacteroides sp. 1_1_30	6450825	CDS	5299	30	0.00566145	20	0.0037743	3	0.000566145
Bacteroides sp. 1_1_6	6760516	CDS	5429	19	0.00349972	15	0.00276294	3	0.000552588
Bacteroides sp. 2_1_16	5209697	fragment	5243	38	0.00724776	24	0.00457753	11	0.00209804
Bacteroides sp. 2_1_22	5912968	fragment	5979	35	0.00585382	23	0.0038468	16	0.00267603
Bacteroides sp. 2_1_33B	4891699	fragment	4923	27	0.00548446	23	0.00467195	9	0.00182815
Bacteroides sp. 2_1_56FAA	5639945	CDS	4906	19	0.00387281	14	0.00285365	2	0.000407664
Bacteroides sp. 2_1_7	5144260	CDS	4372	29	0.00663312	19	0.00434584	1	0.000228728
Bacteroides sp. 2_2_4	7004970	fragment	7105	37	0.0052076	27	0.00380014	14	0.00197044
Bacteroides sp. 20_3	5722201	fragment	5782	64	0.0110688	33	0.00570737	16	0.00276721
Bacteroides sp. 3_1_19	5228027	fragment	5270	37	0.00702087	26	0.00493359	10	0.00189753
Bacteroides sp. 3_1_23	6489887	fragment	6523	24	0.00367929	24	0.00367929	19	0.00291277
Bacteroides sp. 3_1_33FAA	5382946	fragment	5428	56	0.0103169	47	0.00865881	16	0.00294768
Bacteroides sp. 3_1_40A	5446297	CDS	4564	56	0.0122699	52	0.0113935	8	0.00175285
Bacteroides sp. 3_2_5	5120646	CDS	4131	17	0.00411523	10	0.00242072	0	0
Bacteroides sp. 4_1_36	4590925	CDS	3726	106	0.0284487	52	0.013956	14	0.00375738
Bacteroides sp. 4_3_47FAA	5437837	CDS	4706	46	0.00977476	49	0.0104122	9	0.00191245
Bacteroides sp. 9_1_42FAA	5577524	fragment	5638	69	0.0122384	49	0.00869103	11	0.00195105
Bacteroides sp. D1	5972187	CDS	4686	22	0.00469484	17	0.00362783	6	0.00128041
Bacteroides sp. D2	6922170	CDS	5200	9	0.00173077	9	0.00173077	3	0.000576923
Bacteroides sp. D20	4452513	fragment	4483	120	0.0267678	51	0.0113763	21	0.00468436
Bacteroides sp. D22	6291714	fragment	6404	43	0.00671455	29	0.00452842	14	0.00218613
Bacteroides stercoris ATCC 43183	4033256	CDS	3777	37	0.00979613	22	0.00582473	6	0.00158856
Bacteroides thetaiotaomicron CL09T03C10	5124109	fragment	5133	37	0.00720826	25	0.00487045	21	0.00409117
Bacteroides thetaiotaomicron VPI-5482	6299019	CDS	4816	12	0.00249169	7	0.00145349	1	0.000207641
Bacteroides uniformis ATCC 8492	4767736	CDS	4663	119	0.0255201	52	0.0111516	20	0.00428908
Bacteroides uniformis CL03T00C23	4920941	CDS	4190	113	0.026969	42	0.0100239	11	0.0026253
Bacteroides uniformis CL03T12C37	4896545	CDS	4138	114	0.0275495	44	0.0106332	9	0.00217496
Bacteroides vulgatus ATCC 8482	5169866	CDS	4066	42	0.0103296	59	0.0145106	9	0.00221348
Bacteroides vulgatus CL09T03C04	4906450	CDS	4041	43	0.0106409	55	0.0136105	8	0.00197971
Bacteroides vulgatus PC510	4786944	CDS	3956	42	0.0106168	44	0.0111223	9	0.00227503
Bacteroides xylanisolvens CL03T12C04	6063278	CDS	4759	22	0.00462282	12	0.00252154	6	0.00126077
Bacteroides xylanisolvens SD CC 1b	6066017	CDS	4921	21	0.00426743	14	0.00284495	4	0.000812843
Bacteroides xylanisolvens XB1A	5981275	CDS	4407	18	0.00408441	18	0.00408441	4	0.000907647
Bacteroidetes oral taxon 274 str. F0058	2106000	fragment	2119	7	0.00330345	5	0.0023596	8	0.00377537
Bartonella bacilliformis KC583	1446905	CDS	1284	5	0.00389408	7	0.00545171	1	0.000778816
Bartonella clarridgeiae 73	1527518	CDS	1327	2	0.00150716	3	0.00226074	2	0.00150716
Bartonella grahamii as4aup	2371999	CDS	1769	4	0.00226116	3	0.00169587	3	0.00169587
Bartonella henselae str. Houston-1	1934887	CDS	1488	6	0.00403226	1	0.000672043	1	0.000672043
Bartonella quintana str. Toulouse	1582604	CDS	1142	3	0.00262697	3	0.00262697	3	0.00262697
Bartonella tribocorum CIP 105476	2645326	CDS	2088	4	0.00191571	0	0	3	0.00143678
Baumannia cicadellinicola str. Hc (Homalodisca coa	686598	CDS	596	7	0.011745	3	0.00503356	4	0.00671141
Bavariicoccus seileri WCC 4188	2147498	CDS	1998	5	0.0025025	29	0.0145145	11	0.00550551
Bdellovibrio bacteriovorus HD100	3789775	CDS	3586	11	0.00306748	8	0.0022309	2	0.000557724
Beggiatoa alba B18LD	4263346	fragment	4276	31	0.00724977	23	0.00537886	28	0.00654818
Beggiatoa sp. SS	1337674	CDS	1437	9	0.00626305	7	0.00487126	28	0.019485
Beijerinckia indica subsp. indica ATCC 9039	4422522	CDS	3785	2	0.000528402	2	0.000528402	0	0
Belliella baltica DSM 15883	4202117	CDS	3680	1	0.000271739	1	0.000271739	2	0.000543478
Bermanella marisrubri	3532101	CDS	3314	57	0.0171998	46	0.0138805	56	0.016898
beta proteobacterium KB13	1332439	fragment	1334	13	0.00974513	13	0.00974513	13	0.00974513
Beutenbergia cavernae DSM 12333	4675774	CDS	4197	44	0.0104837	99	0.0235883	10	0.00238265
Bifidobacterium adolescentis ATCC 15703	2092553	CDS	1632	34	0.0208333	36	0.0220588	0	0
Bifidobacterium adolescentis L2-32	2400053	CDS	2428	49	0.0201812	59	0.0242998	15	0.00617792
Bifidobacterium angulatum DSM 20098 = JCM 7096	2010130	CDS	1748	27	0.0154462	33	0.0188787	3	0.00171625
Bifidobacterium animalis subsp. animalis ATCC 2552	1934055	CDS	1538	18	0.0117035	28	0.0182055	3	0.00195059
Bifidobacterium animalis subsp. lactis AD011	1937224	CDS	1528	18	0.0117801	31	0.020288	2	0.0013089
Bifidobacterium animalis subsp. lactis B420	1940031	CDS	1561	18	0.0115311	31	0.0198591	2	0.00128123
Bifidobacterium animalis subsp. lactis BB-12	1954301	CDS	1642	19	0.0115713	32	0.0194884	2	0.00121803
Bifidobacterium animalis subsp. lactis Bi-07	1941123	CDS	1597	18	0.0112711	31	0.0194114	2	0.00125235
Bifidobacterium animalis subsp. lactis Bl-04	1940044	CDS	1567	18	0.0114869	31	0.019783	2	0.00127632
Bifidobacterium animalis subsp. lactis BLC1	1945542	CDS	1549	19	0.012266	32	0.0206585	2	0.00129116
Bifidobacterium animalis subsp. lactis BS 01	1934163	CDS	1572	19	0.0120865	32	0.0203562	2	0.00127226
Bifidobacterium animalis subsp. lactis CNCM I-2494	1955649	CDS	1660	19	0.0114458	32	0.0192771	2	0.00120482
Bifidobacterium animalis subsp. lactis DSM 10140	1939793	CDS	1566	18	0.0114943	31	0.0197957	2	0.00127714
Bifidobacterium animalis subsp. lactis HN019	1923652	CDS	1578	18	0.0114068	32	0.0202788	2	0.00126743
Bifidobacterium animalis subsp. lactis V9	1945385	CDS	1572	18	0.0114504	31	0.0197201	2	0.00127226
Bifidobacterium bifidum BGN4	2226663	CDS	1835	25	0.013624	41	0.0223433	5	0.0027248
Bifidobacterium bifidum NCIMB 41171	2186140	fragment	2203	31	0.0140717	59	0.0267817	13	0.00590104
Bifidobacterium bifidum PRL2010	2216615	CDS	1706	26	0.0152403	44	0.0257913	7	0.00410317
Bifidobacterium bifidum S17	2190007	CDS	1783	26	0.0145822	45	0.0252384	7	0.00392597
Bifidobacterium breve ACS-071-V-Sch8b	2329818	CDS	1827	27	0.0147783	46	0.0251779	2	0.00109469
Bifidobacterium breve CECT 7263	2316831	CDS	1725	27	0.0156522	47	0.0272464	4	0.00231884
Bifidobacterium breve DPC 6330	2386232	fragment	2409	43	0.0178497	67	0.0278124	8	0.00332088
Bifidobacterium breve DSM 20213 = JCM 1192	2335121	CDS	2263	30	0.0132567	50	0.0220946	2	0.000883783
Bifidobacterium breve UCC2003	2424320	CDS	1854	32	0.01726	48	0.02589	2	0.00107875
Bifidobacterium catenulatum DSM 16992 = JCM 1194	2062696	CDS	1950	17	0.00871795	36	0.0184615	0	0
Bifidobacterium dentium ATCC 27678	2647128	CDS	2430	19	0.00781893	30	0.0123457	5	0.00205761
Bifidobacterium dentium ATCC 27679	2638263	CDS	2336	21	0.00898973	29	0.0124144	3	0.00128425
Bifidobacterium dentium Bd1	2638572	CDS	2129	18	0.00845467	30	0.0140911	5	0.00234852
Bifidobacterium dentium JCVIHMP022	2640400	CDS	2279	21	0.00921457	30	0.0131637	3	0.00131637
Bifidobacterium gallicum DSM 20093	2023394	CDS	1918	12	0.00625652	15	0.00782065	2	0.00104275
Bifidobacterium longum DJO10A	2415781	CDS	2002	33	0.0164835	59	0.0294705	5	0.0024975
Bifidobacterium longum NCC2705	2262742	CDS	1730	34	0.0196532	51	0.0294798	5	0.00289017
Bifidobacterium longum subsp. infantis 157F	2410168	CDS	1999	32	0.016008	60	0.030015	6	0.0030015
Bifidobacterium longum subsp. infantis ATCC 15697	5666179	CDS	4969	56	0.0112699	90	0.0181123	8	0.00160998
Bifidobacterium longum subsp. infantis CCUG 52486	2453376	fragment	2476	41	0.016559	75	0.0302908	11	0.00444265
Bifidobacterium longum subsp. longum 1-6B	2689477	CDS	2426	33	0.0136026	55	0.0226711	5	0.00206101
Bifidobacterium longum subsp. longum 2-2B	2628407	CDS	2412	31	0.0128524	54	0.0223881	6	0.00248756
Bifidobacterium longum subsp. longum 35B	2516814	CDS	2260	30	0.0132743	56	0.0247788	6	0.00265487
Bifidobacterium longum subsp. longum 44B	2561766	CDS	2262	33	0.0145889	51	0.0225464	5	0.00221043
Bifidobacterium longum subsp. longum ATCC 55813	2375935	CDS	2109	33	0.0156472	56	0.0265529	6	0.00284495
Bifidobacterium longum subsp. longum BBMN68	2266974	CDS	1806	33	0.0182724	62	0.03433	7	0.00387597
Bifidobacterium longum subsp. longum F8	2386706	CDS	1682	26	0.0154578	43	0.0255648	4	0.00237812
Bifidobacterium longum subsp. longum JCM 1217	2386364	CDS	1924	31	0.0161123	53	0.0275468	5	0.00259875
Bifidobacterium longum subsp. longum JDM301	2493326	CDS	1958	24	0.0122574	52	0.0265577	4	0.0020429
Bifidobacterium longum subsp. longum KACC 91563	2397666	CDS	1985	34	0.0171285	54	0.027204	7	0.00352645
Bifidobacterium pseudocatenulatum D2CA	2383424	fragment	2399	40	0.0166736	60	0.0250104	6	0.00250104
Bifidobacterium pseudocatenulatum DSM 20438 = JCM	2310225	CDS	2151	33	0.0153417	48	0.0223152	0	0
Bifidobacterium sp. 12_1_47BFAA	2404396	CDS	2043	31	0.0151738	51	0.0249633	6	0.00293686
Bilophila sp. 4_1_30	4476954	CDS	4114	14	0.00340301	15	0.00364609	9	0.00218765
Bilophila wadsworthia 3_1_6	4379166	CDS	3653	14	0.00383247	15	0.00410621	6	0.00164249
Bizionia argentinensis JUB59	3282859	CDS	3095	13	0.00420032	8	0.00258481	4	0.00129241
Blastococcus saxobsidens DD2	4909623	CDS	4821	61	0.012653	79	0.0163866	15	0.00311139
Blastopirellula marina DSM 3645	6684627	CDS	6025	2	0.00033195	4	0.0006639	0	0
Blattabacterium sp. (Blaberus giganteus)	634023	CDS	577	1	0.0017331	0	0	0	0
Blattabacterium sp. (Blattella germanica) str. Bge	642339	CDS	591	1	0.00169205	0	0	0	0
Blattabacterium sp. (Cryptocercus punctulatus) str	610842	CDS	549	0	0	0	0	0	0
Blattabacterium sp. (Mastotermes darwiniensis) str	591711	CDS	542	0	0	0	0	0	0
Blattabacterium sp. (Periplaneta americana) str. B	641569	CDS	581	0	0	0	0	0	0
Blautia hansenii DSM 20583	3060802	CDS	3171	6	0.00189215	7	0.00220751	4	0.00126143
Blautia hydrogenotrophica DSM 10507	3574902	CDS	3869	5	0.00129232	3	0.000775394	0	0
Bordetella avium 197N	3736705	CDS	3382	22	0.00650503	13	0.00384388	16	0.00473093
Bordetella bronchiseptica RB50	5344692	CDS	4995	36	0.00720721	25	0.00500501	15	0.003003
Bordetella parapertussis 12822	4778251	CDS	4186	34	0.00812231	23	0.00549451	12	0.0028667
Bordetella pertussis B0558	3812121	fragment	4039	48	0.0118841	38	0.00940827	27	0.00668482
Bordetella pertussis B1193	3813940	fragment	4032	50	0.0124008	38	0.0094246	28	0.00694444
Bordetella pertussis B1831	3819741	fragment	4262	50	0.0117316	38	0.008916	28	0.00656969
Bordetella pertussis B1834	3792614	fragment	4005	53	0.0132335	39	0.00973783	30	0.00749064
Bordetella pertussis B1917	3731315	fragment	4105	52	0.0126675	39	0.00950061	28	0.00682095
Bordetella pertussis B1920	4060261	fragment	5190	65	0.0125241	54	0.0104046	37	0.00712909
Bordetella pertussis CS	4127823	CDS	3457	31	0.00896731	20	0.00578536	13	0.00376049
Bordetella pertussis Tohama I	4089686	CDS	3437	30	0.00872854	19	0.00552808	12	0.00349142
Bordetella petrii	5287950	fragment	5287	67	0.0126726	50	0.00945716	53	0.0100246
Bordetella petrii DSM 12804	5304514	CDS	5027	36	0.00716133	25	0.00497315	23	0.00457529
Borrelia afzelii ACA-1	905419	CDS	798	1	0.00125313	1	0.00125313	0	0
Borrelia afzelii PKo	2645502	CDS	2711	2	0.000737735	2	0.000737735	0	0
Borrelia bissettii DN127	1406463	CDS	1463	0	0	1	0.000683527	0	0
Borrelia burgdorferi 118a	905346	CDS	836	1	0.00119617	0	0	0	0
Borrelia burgdorferi 156a	938901	CDS	827	2	0.00241838	1	0.00120919	1	0.00120919
Borrelia burgdorferi 29805	890150	CDS	865	1	0.00115607	0	0	0	0
Borrelia burgdorferi 64b	907720	CDS	835	1	0.0011976	0	0	0	0
Borrelia burgdorferi 72a	907844	CDS	836	1	0.00119617	0	0	0	0
Borrelia burgdorferi 80a	1804427	CDS	1989	2	0.00100553	2	0.00100553	0	0
Borrelia burgdorferi 94a	935426	CDS	864	1	0.00115741	0	0	0	0
Borrelia burgdorferi B31	1523985	CDS	1349	1	0.00074129	0	0	0	0
Borrelia burgdorferi Bol26	1022175	CDS	985	0	0	0	0	0	0
Borrelia burgdorferi CA-11.2A	909724	CDS	847	1	0.00118064	0	0	0	0
Borrelia burgdorferi JD1	1534191	CDS	1460	0	0	0	0	0	0
Borrelia burgdorferi N40	1342150	CDS	1245	0	0	0	0	0	0
Borrelia burgdorferi WI91-23	904463	CDS	883	1	0.0011325	0	0	0	0
Borrelia burgdorferi ZS7	1348179	CDS	1240	0	0	0	0	0	0
Borrelia crocidurae str. Achema	1533208	CDS	1470	1	0.000680272	1	0.000680272	0	0
Borrelia duttonii Ly	1579310	CDS	1305	1	0.000766284	1	0.000766284	1	0.000766284
Borrelia garinii BgVir	996834	CDS	957	0	0	0	0	0	0
Borrelia garinii Far04	891139	CDS	863	1	0.00115875	0	0	1	0.00115875
Borrelia garinii PBi	989831	CDS	930	0	0	0	0	0	0
Borrelia garinii PBr	905759	CDS	831	0	0	0	0	1	0.00120337
Borrelia hermsii DAH	925518	CDS	819	0	0	0	0	0	0
Borrelia recurrentis A1	1245787	CDS	992	1	0.00100806	0	0	0	0
Borrelia sp. SV1	953942	CDS	906	0	0	0	0	0	0
Borrelia spielmanii A14S	1015636	CDS	976	1	0.00102459	1	0.00102459	1	0.00102459
Borrelia turicatae 91E135	920795	CDS	818	0	0	0	0	0	0
Borrelia valaisiana VS116	914973	CDS	832	1	0.00120192	1	0.00120192	0	0
Brachybacterium alimentarium CNRZ925T	3632555	CDS	3099	246	0.0793804	1248	0.402711	1649	0.532107
Brachybacterium faecium DSM 4810	3618636	CDS	3068	198	0.0645372	746	0.243155	124	0.0404172
Brachybacterium nesterenkovii CNRZ926T	512160	CDS	341	21	0.0615836	62	0.181818	7	0.0205279
Brachybacterium paraconglomeratum LC44	3796048	CDS	3389	187	0.0551785	744	0.219534	134	0.0395397
Brachybacterium squillarum M-6-3	3198319	CDS	2837	153	0.0539302	472	0.166373	82	0.0289038
Brachybacterium tyrofermentans CNRZ926	756475	CDS	551	101	0.183303	436	0.791289	103	0.186933
Brachyspira aalborgii 513	2545422	fragment	2558	63	0.0246286	59	0.0230649	49	0.0191556
Brachyspira hyodysenteriae WA1	3107415	CDS	2642	3	0.0011355	1	0.000378501	4	0.001514
Brachyspira intermedia PWS/A	3309751	CDS	2872	8	0.00278552	4	0.00139276	6	0.00208914
Brachyspira murdochii DSM 12563	3243865	CDS	2810	12	0.00427046	1	0.000355872	9	0.00320285
Brachyspira pilisicoli WesB	2908322	fragment	2917	27	0.00925609	18	0.00617072	15	0.00514227
Brachyspira pilosicoli 95/1000	7758637	CDS	2300	4	0.00173913	3	0.00130435	3	0.00130435
Bradyrhizobiaceae bacterium SG-6C	4330514	CDS	4236	16	0.00377715	7	0.0016525	5	0.00118036
Bradyrhizobium elkanii 587	8678540	fragment	9932	24	0.00241643	29	0.00291986	18	0.00181232
Bradyrhizobium japonicum USDA 110	9143120	CDS	8317	26	0.00312613	21	0.00252495	6	0.000721414
Bradyrhizobium japonicum USDA 6	9224196	CDS	8827	29	0.00328537	13	0.00147275	7	0.000793021
Bradyrhizobium sp. BTAi1	8511608	CDS	7621	15	0.00196825	17	0.00223068	6	0.000787298
Bradyrhizobium sp. ORS 278	7467160	CDS	6717	21	0.0031264	23	0.00342415	4	0.000595504
Bradyrhizobium sp. ORS 285	7621871	CDS	6777	15	0.00221337	22	0.00324627	8	0.00118046
Bradyrhizobium sp. ORS 375	7893496	CDS	7078	25	0.00353207	20	0.00282566	6	0.000847697
Bradyrhizobium sp. S23321	7244406	CDS	6893	18	0.00261134	21	0.00304657	6	0.000870448
Bradyrhizobium sp. STM 3809	7340704	CDS	6637	18	0.00271207	28	0.00421877	3	0.000452011
Bradyrhizobium sp. STM 3843	8495285	CDS	8201	13	0.00158517	14	0.00170711	2	0.000243873
Bradyrhizobium sp. WSM1253	8712907	fragment	8747	31	0.00354407	28	0.0032011	17	0.00194352
Bradyrhizobium sp. WSM471	7783916	fragment	7785	28	0.00359666	26	0.00333976	15	0.00192678
Brenneria sp. EniD312	4942873	fragment	4948	109	0.0220291	101	0.0204123	173	0.0349636
Brevibacillus brevis NBRC 100599	6307189	CDS	5947	8	0.00134522	11	0.00184967	4	0.000672608
Brevibacillus laterosporus GI-9	5184696	fragment	5208	23	0.00441628	34	0.00652842	25	0.00480031
Brevibacillus laterosporus LMG 15441	5153301	CDS	4826	10	0.00207211	14	0.00290095	5	0.00103605
Brevibacillus parabrevis CIP110335	6078122	CDS	5641	5	0.000886368	5	0.000886368	3	0.000531821
Brevibacterium antiquum CNRZ918	3711034	CDS	3401	794	0.233461	2583	0.759483	1117	0.328433
Brevibacterium casei CIP_102111	1753214	CDS	1478	59	0.0399188	195	0.131935	66	0.0446549
Brevibacterium iodinum ATCC_49514	2798060	CDS	2535	118	0.0465483	387	0.152663	195	0.0769231
Brevibacterium linens ATCC_9172	3024290	CDS	2683	164	0.0611256	537	0.200149	247	0.0920611
Brevibacterium linens BL2 *	4374612	CDS	4044	2803	0.693126	3738	0.924332	3272	0.8091
Brevibacterium mcbrellneri ATCC 49030	2567670	CDS	2433	35	0.0143855	54	0.0221948	13	0.0053432
Brevibacterium sp. JC43	3398858	fragment	3433	127	0.0369939	224	0.0652491	99	0.0288378
Brevibacterium sp. Mu109	2356613	CDS	2022	254	0.125618	291	0.143917	335	0.165678
Brevundimonas diminuta 3F5N	1357629	CDS	1211	5	0.00412882	9	0.00743187	5	0.00412882
Brevundimonas diminuta ATCC 11568	3240479	fragment	3392	25	0.00737028	35	0.0103184	10	0.00294811
Brevundimonas sp. BAL3	3636020	fragment	3669	24	0.00654129	30	0.00817661	15	0.00408831
Brevundimonas subvibrioides ATCC 15264	3450142	CDS	3328	8	0.00240385	20	0.00600962	0	0
Brochothrix thermosphacta cH814	2429550	CDS	2239	19	0.00848593	1550	0.692273	29	0.0129522
Brucella abortus A13334	3291996	CDS	3338	8	0.00239664	10	0.00299581	7	0.00209706
Brucella abortus bv. 1 str. 9-941	3290805	CDS	3086	6	0.00194426	9	0.0029164	5	0.00162022
Brucella abortus bv. 1 str. NI010	3297507	CDS	3127	7	0.00223857	9	0.00287816	6	0.00191877
Brucella abortus bv. 1 str. NI016	3289357	CDS	3128	7	0.00223785	9	0.00287724	6	0.00191816
Brucella abortus bv. 1 str. NI021	3299155	CDS	3132	7	0.00223499	9	0.00287356	6	0.00191571
Brucella abortus bv. 1 str. NI259	3285483	CDS	3133	7	0.00223428	9	0.00287265	6	0.0019151
Brucella abortus bv. 1 str. NI435a	3304248	CDS	3129	7	0.00223714	9	0.00287632	6	0.00191755
Brucella abortus bv. 1 str. NI474	3304679	CDS	3131	7	0.00223571	9	0.00287448	6	0.00191632
Brucella abortus bv. 1 str. NI486	3289158	CDS	3131	7	0.00223571	9	0.00287448	6	0.00191632
Brucella abortus bv. 1 str. NI488	3298671	CDS	3137	7	0.00223143	9	0.00286898	6	0.00191266
Brucella abortus bv. 2 str. 86/8/59	3255633	fragment	3322	18	0.00541842	20	0.00602047	14	0.00421433
Brucella abortus bv. 3 str. Tulya	3259693	fragment	3289	14	0.00425661	21	0.00638492	13	0.00395257
Brucella abortus bv. 4 str. 292	3254713	fragment	3280	15	0.00457317	20	0.00609756	14	0.00426829
Brucella abortus bv. 5 str. B3196	3308461	fragment	3376	13	0.00385071	20	0.00592417	12	0.0035545
Brucella abortus bv. 6 str. 870	3251719	fragment	3280	17	0.00518293	22	0.00670732	14	0.00426829
Brucella abortus bv. 9 str. C68	3249359	fragment	3278	14	0.0042709	21	0.00640635	13	0.00396583
Brucella abortus NCTC 8038	3258337	fragment	3281	16	0.00487656	22	0.00670527	15	0.00457178
Brucella abortus S19	3287940	CDS	3002	7	0.00233178	9	0.002998	6	0.00199867
Brucella abortus str. 2308 A	3288540	CDS	3072	7	0.00227865	9	0.00292969	6	0.00195312
Brucella canis ATCC 23365	3342098	CDS	3253	6	0.00184445	10	0.00307409	4	0.00122963
Brucella canis HSK A52141	7496821	CDS	3280	7	0.00213415	10	0.00304878	5	0.00152439
Brucella ceti B1/94	3276724	fragment	3331	16	0.00480336	22	0.00660462	14	0.00420294
Brucella ceti M13/05/1	3282220	fragment	3340	17	0.00508982	23	0.00688623	13	0.00389222
Brucella ceti M490/95/1	3274469	fragment	3350	17	0.00507463	22	0.00656716	14	0.0041791
Brucella ceti M644/93/1	3283577	fragment	3333	15	0.00450045	20	0.0060006	13	0.00390039
Brucella ceti str. Cudo	3407854	CDS	3154	6	0.00190235	9	0.00285352	5	0.00158529
Brucella melitensis 16M13W	3259991	fragment	3301	16	0.00484702	21	0.00636171	16	0.00484702
Brucella melitensis 16M1W	3283366	fragment	3327	14	0.004208	21	0.00631199	14	0.004208
Brucella melitensis ATCC 23457	3318647	CDS	3135	6	0.00191388	9	0.00287081	5	0.0015949
Brucella melitensis biovar Abortus 2308	3283946	CDS	3036	6	0.00197628	9	0.00296443	5	0.0016469
Brucella melitensis bv. 1 str. 16M	3325180	CDS	3198	6	0.00187617	9	0.00281426	6	0.00187617
Brucella melitensis bv. 1 str. M111	3289207	fragment	3317	14	0.00422068	22	0.0066325	14	0.00422068
Brucella melitensis bv. 1 str. M28-12	3286068	fragment	3318	15	0.0045208	21	0.00632911	15	0.0045208
Brucella melitensis bv. 1 str. M5	3283221	fragment	3320	14	0.00421687	22	0.00662651	14	0.00421687
Brucella melitensis bv. 1 str. Rev.1	3270141	fragment	3317	15	0.00452216	23	0.00693398	14	0.00422068
Brucella melitensis bv. 2 str. 63/9	3296230	CDS	3207	6	0.00187091	9	0.00280636	6	0.00187091
Brucella melitensis bv. 3 str. Ether	3279914	fragment	3335	15	0.00449775	21	0.00629685	14	0.0041979
Brucella melitensis M28	3318027	CDS	3363	6	0.00178412	9	0.00267618	6	0.00178412
Brucella melitensis M5-90	3319146	CDS	3358	6	0.00178678	8	0.00238237	6	0.00178678
Brucella melitensis NI	3300721	CDS	3229	7	0.00216785	10	0.00309693	7	0.00216785
Brucella melitensis S66	3287279	fragment	3325	15	0.00451128	22	0.00661654	13	0.00390977
Brucella microti CCM 4915	3345642	CDS	3282	6	0.00182815	9	0.00274223	4	0.00121877
Brucella neotomae 5K33	3299059	fragment	3332	14	0.00420168	21	0.00630252	13	0.00390156
Brucella ovis ATCC 25840	3289444	CDS	2891	6	0.00207541	10	0.00345901	5	0.00172951
Brucella pinnipedialis B2/94	3408981	CDS	3325	6	0.00180451	9	0.00270677	5	0.00150376
Brucella pinnipedialis M163/99/10	3256268	fragment	3467	15	0.00432651	23	0.00663398	14	0.00403807
Brucella pinnipedialis M292/94/1	3323436	fragment	3366	15	0.00445633	22	0.00653595	14	0.00415924
Brucella sp. 83/13	3113339	fragment	3147	16	0.00508421	15	0.00476644	10	0.00317763
Brucella sp. BO1	3371688	CDS	2982	6	0.00201207	8	0.00268276	7	0.00234742
Brucella sp. BO2	3310716	CDS	2971	6	0.00201952	9	0.00302928	4	0.00134635
Brucella sp. F5/99	3290536	fragment	3333	16	0.00480048	23	0.00690069	15	0.00450045
Brucella sp. NF 2653	3114693	CDS	2877	8	0.00278067	5	0.00173792	2	0.000695169
Brucella sp. NVSL 07-0026	3265362	fragment	3309	18	0.00543971	26	0.00785736	16	0.0048353
Brucella suis 1330	6645000	CDS	6541	13	0.00198746	19	0.00290475	11	0.0016817
Brucella suis ATCC 23445	3346830	CDS	3243	6	0.00185014	10	0.00308356	4	0.00123343
Brucella suis bv. 1 str. S2	3289483	fragment	3316	15	0.00452352	20	0.00603136	13	0.00392039
Brucella suis bv. 3 str. 686	3267341	fragment	3333	14	0.00420042	22	0.00660066	12	0.00360036
Brucella suis bv. 4 str. 40	3285085	fragment	3310	14	0.00422961	22	0.00664653	13	0.00392749
Brucella suis bv. 5 str. 513	3286636	fragment	3349	15	0.00447895	20	0.00597193	13	0.00388176
Brucella suis VBI22	3322910	CDS	3272	6	0.00183374	9	0.00275061	5	0.00152812
Buchnera aphidicola (Cinara cedri)	422617	CDS	365	4	0.0109589	3	0.00821918	2	0.00547945
Buchnera aphidicola (Cinara tujafilina)	445548	CDS	361	1	0.00277008	2	0.00554017	1	0.00277008
Buchnera aphidicola BCc	422617	CDS	363	4	0.0110193	3	0.00826446	2	0.00550964
Buchnera aphidicola str. 5A (Acyrthosiphon pisum)	642571	CDS	556	2	0.00359712	0	0	1	0.00179856
Buchnera aphidicola str. Ak (Acyrthosiphon kondoi)	653564	CDS	570	3	0.00526316	1	0.00175439	0	0
Buchnera aphidicola str. APS (Acyrthosiphon pisum)	656168	CDS	576	2	0.00347222	0	0	1	0.00173611
Buchnera aphidicola str. Bp (Baizongia pistaciae)	618716	CDS	508	1	0.0019685	0	0	2	0.00393701
Buchnera aphidicola str. JF98 (Acyrthosiphon pisum	642329	CDS	477	1	0.00209644	0	0	0	0
Buchnera aphidicola str. JF99 (Acyrthosiphon pisum	641716	fragment	642	14	0.0218069	13	0.0202492	14	0.0218069
Buchnera aphidicola str. LL01 (Acyrthosiphon pisum	642656	CDS	577	2	0.0034662	0	0	1	0.0017331
Buchnera aphidicola str. LSR1 (Acyrthosiphon pisum	642933	CDS	594	2	0.003367	0	0	1	0.0016835
Buchnera aphidicola str. Sg (Schizaphis graminum)	641803	CDS	547	3	0.00548446	1	0.00182815	3	0.00548446
Buchnera aphidicola str. TLW03 (Acyrthosiphon pisu	642697	CDS	573	2	0.0034904	0	0	1	0.0017452
Buchnera aphidicola str. Tuc7 (Acyrthosiphon pisum	642323	CDS	554	2	0.00361011	0	0	1	0.00180505
Buchnera aphidicola str. Ua (Uroleucon ambrosiae)	628420	CDS	540	0	0	1	0.00185185	1	0.00185185
Bulleidia extructa W1219	1422551	CDS	1415	3	0.00212014	1	0.000706714	2	0.00141343
Burkholderia ambifaria AMMD	7534464	CDS	6611	35	0.00529421	18	0.00272273	23	0.00347905
Burkholderia ambifaria IOP40-10	7700129	CDS	6923	26	0.0037556	18	0.00260003	11	0.00158891
Burkholderia ambifaria MC40-6	7648622	CDS	6698	35	0.00522544	21	0.00313526	10	0.00149298
Burkholderia ambifaria MEX-5	7866668	CDS	7124	37	0.00519371	24	0.00336889	15	0.00210556
Burkholderia cenocepacia AU 1054	7284231	CDS	6478	30	0.00463106	21	0.00324174	9	0.00138932
Burkholderia cenocepacia H111	7677398	fragment	7691	53	0.00689117	38	0.00494084	27	0.0035106
Burkholderia cenocepacia HI2424	7708274	CDS	6919	31	0.00448042	21	0.00303512	10	0.0014453
Burkholderia cenocepacia J2315	8065822	CDS	7119	36	0.00505689	19	0.00266891	9	0.00126422
Burkholderia cenocepacia MC0-3	7976886	CDS	7009	33	0.00470823	23	0.0032815	9	0.00128406
Burkholderia cenocepacia PC184	6927835	fragment	7020	38	0.00541311	29	0.00413105	18	0.0025641
Burkholderia dolosa AUO158	6247594	fragment	6369	43	0.00675145	32	0.00502434	29	0.00455331
Burkholderia gladioli BSR3	9058730	CDS	7411	46	0.00620699	31	0.00418297	19	0.00256376
Burkholderia glumae BGR1	7298171	CDS	5773	29	0.00502338	21	0.00363762	13	0.00225186
Burkholderia graminis C4D1M	7487114	CDS	6747	37	0.00548392	20	0.00296428	13	0.00192678
Burkholderia mallei 2002721280	5690467	fragment	5787	58	0.0100225	58	0.0100225	49	0.00846725
Burkholderia mallei ATCC 10399	5933783	fragment	5985	73	0.0121972	68	0.0113617	59	0.00985798
Burkholderia mallei ATCC 23344	5850041	CDS	5024	27	0.0053742	21	0.00417994	11	0.00218949
Burkholderia mallei FMH	5814646	fragment	5925	62	0.0104641	56	0.00945148	48	0.00810127
Burkholderia mallei GB8 horse 4	5829822	CDS	5888	29	0.00492527	25	0.00424592	13	0.00220788
Burkholderia mallei JHU	5713799	fragment	5813	63	0.0108378	55	0.00946155	51	0.00877344
Burkholderia mallei NCTC 10229	5762644	CDS	5509	34	0.00617172	35	0.00635324	19	0.0034489
Burkholderia mallei NCTC 10247	5861201	CDS	5417	32	0.00590733	25	0.0046151	11	0.00203064
Burkholderia mallei PRL-20	5694705	CDS	5457	28	0.00513102	23	0.00421477	10	0.00183251
Burkholderia mallei SAVP1	12254325	CDS	5184	29	0.00559414	22	0.00424383	14	0.00270062
Burkholderia multivorans ATCC 17616	14035075	CDS	12370	91	0.00735651	62	0.00501213	55	0.00444624
Burkholderia multivorans CGD1	6642706	CDS	6572	30	0.00456482	21	0.00319537	13	0.00197809
Burkholderia multivorans CGD2	6573424	CDS	6653	34	0.00511048	18	0.00270555	9	0.00135277
Burkholderia multivorans CGD2M	6581395	CDS	6646	34	0.00511586	18	0.0027084	10	0.00150466
Burkholderia oklahomensis C6786	7051121	CDS	6979	38	0.00544491	31	0.0044419	11	0.00157616
Burkholderia oklahomensis EO147	7118556	CDS	7235	35	0.0048376	30	0.00414651	10	0.00138217
Burkholderia phymatum STM815	8683299	CDS	7497	22	0.00293451	22	0.00293451	16	0.00213419
Burkholderia phytofirmans PsJN	8220553	CDS	7241	53	0.00731943	28	0.00386687	17	0.00234774
Burkholderia pseudomallei 1026a	7169157	CDS	6154	26	0.00422489	23	0.00373741	11	0.00178746
Burkholderia pseudomallei 1026b	7245056	CDS	6070	27	0.00444811	24	0.00395387	10	0.00164745
Burkholderia pseudomallei 1106a	7117203	CDS	7175	34	0.00473868	35	0.00487805	26	0.00362369
Burkholderia pseudomallei 1106b	7213434	fragment	7267	80	0.0110087	83	0.0114215	80	0.0110087
Burkholderia pseudomallei 112	7106183	CDS	8050	35	0.00434783	35	0.00434783	22	0.00273292
Burkholderia pseudomallei 1258a	6778387	CDS	5820	27	0.00463918	20	0.00343643	9	0.00154639
Burkholderia pseudomallei 1258b	7091657	CDS	6069	28	0.00461361	24	0.00395452	11	0.00181249
Burkholderia pseudomallei 14	6877805	CDS	8255	36	0.00436099	35	0.00423985	18	0.0021805
Burkholderia pseudomallei 1655	7029727	fragment	7126	69	0.00968285	64	0.0089812	56	0.00785855
Burkholderia pseudomallei 1710a	7329077	fragment	7385	73	0.0098849	66	0.00893703	70	0.00947867
Burkholderia pseudomallei 1710b	8543049	CDS	6345	45	0.0070922	43	0.00677699	30	0.00472813
Burkholderia pseudomallei 305	7500836	CDS	7372	32	0.00434075	34	0.00461205	15	0.00203473
Burkholderia pseudomallei 354a	7192149	CDS	6521	31	0.00475387	27	0.00414047	12	0.00184021
Burkholderia pseudomallei 354e	7125557	CDS	6170	29	0.00470016	25	0.00405186	10	0.00162075
Burkholderia pseudomallei 406e	7322716	fragment	7464	87	0.0116559	84	0.011254	87	0.0116559
Burkholderia pseudomallei 576	7276098	CDS	7395	33	0.00446247	34	0.0045977	25	0.00338066
Burkholderia pseudomallei 668	7062508	CDS	7116	38	0.00534008	33	0.00463744	16	0.00224845
Burkholderia pseudomallei 7894	7172387	CDS	8315	31	0.0037282	31	0.0037282	21	0.00252556
Burkholderia pseudomallei 9	6989041	CDS	8224	34	0.00413424	31	0.00376946	16	0.00194553
Burkholderia pseudomallei 91	7052637	CDS	8331	35	0.00420118	34	0.00408114	22	0.00264074
Burkholderia pseudomallei B7210	7066355	CDS	8122	37	0.00455553	38	0.00467865	18	0.0022162
Burkholderia pseudomallei BCC215	7226312	CDS	7939	38	0.0047865	38	0.0047865	25	0.00314901
Burkholderia pseudomallei Bp22	6922603	fragment	7204	76	0.0105497	76	0.0105497	71	0.00985564
Burkholderia pseudomallei DM98	6827705	CDS	8581	36	0.00419532	27	0.00314649	16	0.00186458
Burkholderia pseudomallei K96243	7253250	CDS	5728	29	0.00506285	23	0.00401536	12	0.00209497
Burkholderia pseudomallei MSHR346	4111761	CDS	4203	28	0.00666191	22	0.00523436	10	0.00237925
Burkholderia pseudomallei NCTC 13177	7323924	CDS	8109	34	0.00419287	33	0.00406955	18	0.00221976
Burkholderia pseudomallei Pakistan 9	7166586	CDS	7491	37	0.00493926	32	0.00427179	24	0.00320384
Burkholderia pseudomallei Pasteur 52237	7347085	fragment	7453	64	0.00858715	73	0.00979471	67	0.00898967
Burkholderia pseudomallei S13	7388856	fragment	7470	72	0.00963855	63	0.00843373	59	0.00789826
Burkholderia rhizoxinica HKI 454	3786442	CDS	3870	11	0.00284238	8	0.00206718	5	0.00129199
Burkholderia sp. 383	8685641	CDS	7717	33	0.00427627	20	0.00259168	15	0.00194376
Burkholderia sp. CCGE1001	6839747	CDS	5966	25	0.00419041	23	0.00385518	12	0.0020114
Burkholderia sp. CCGE1002	7891399	CDS	6890	38	0.00551524	21	0.0030479	13	0.00188679
Burkholderia sp. CCGE1003	7049583	CDS	5989	25	0.00417432	25	0.00417432	12	0.00200367
Burkholderia sp. Ch1-1	8740428	fragment	8759	97	0.0110743	87	0.00993264	61	0.00696427
Burkholderia sp. H160	7902509	CDS	7460	38	0.00509383	15	0.00201072	12	0.00160858
Burkholderia sp. KJ006	6639588	CDS	6024	35	0.00581009	23	0.00381806	7	0.00116202
Burkholderia sp. SJ98	7861768	CDS	7261	23	0.00316761	14	0.00192811	12	0.00165266
Burkholderia sp. TJI49	7392575	CDS	8940	43	0.00480984	21	0.00234899	14	0.001566
Burkholderia sp. YI23	8907555	CDS	7804	18	0.00230651	16	0.00205023	18	0.00230651
Burkholderia thailandensis Bt4	6640501	CDS	6771	31	0.00457835	26	0.00383991	12	0.00177226
Burkholderia thailandensis E264	6753354	CDS	5632	33	0.00585938	22	0.00390625	11	0.00195312
Burkholderia thailandensis E555	6145907	fragment	6400	43	0.00671875	36	0.005625	29	0.00453125
Burkholderia thailandensis MSMB43	7030067	CDS	7426	27	0.00363587	26	0.00350121	7	0.000942634
Burkholderia thailandensis TXDOH	6598038	CDS	6720	31	0.0046131	27	0.00401786	9	0.00133929
Burkholderia ubonensis Bu	6972929	CDS	7192	33	0.00458843	22	0.00305895	9	0.00125139
Burkholderia vietnamiensis G4	8397768	CDS	7618	43	0.00564453	33	0.00433185	26	0.00341297
Burkholderia xenovorans LB400	9739858	CDS	8703	98	0.0112605	69	0.0079283	60	0.00689417
Burkholderiales bacterium 1_1_47	2614737	fragment	2665	19	0.00712946	30	0.011257	22	0.00825516
Burkholderiales bacterium JOSHI_001	5600427	fragment	5602	36	0.00642628	37	0.00660478	19	0.00339165
butyrate-producing bacterium SM4/1	3113953	CDS	1684	2	0.00118765	4	0.0023753	0	0
butyrate-producing bacterium SS3/4	3604790	CDS	2993	9	0.00300702	8	0.0026729	0	0
butyrate-producing bacterium SSC/2	3118892	CDS	2771	8	0.00288704	10	0.00360881	1	0.000360881
Butyrivibrio crossotus DSM 2876	2488313	CDS	2529	11	0.00434955	11	0.00434955	2	0.000790826
Butyrivibrio fibrisolvens 16/4	3169464	CDS	2904	5	0.00172176	1	0.000344353	3	0.00103306
Butyrivibrio proteoclasticus B316	4409643	CDS	3811	2	0.000524797	2	0.000524797	1	0.000262398
Caldalkalibacillus thermarum TA2.A1	2901110	CDS	2971	5	0.00168294	4	0.00134635	3	0.00100976
Caldicellulosiruptor bescii DSM 6725	2936121	CDS	2667	3	0.00112486	5	0.00187477	0	0
Caldicellulosiruptor hydrothermalis 108	2775084	CDS	2547	1	0.000392619	3	0.00117786	0	0
Caldicellulosiruptor kristjanssonii 177R1B	2806733	CDS	2483	3	0.00120822	2	0.000805477	2	0.000805477
Caldicellulosiruptor kronotskyensis 2002	2847768	CDS	2467	2	0.000810701	2	0.000810701	0	0
Caldicellulosiruptor lactoaceticus 6A	2678993	CDS	2319	3	0.00129366	4	0.00172488	1	0.00043122
Caldicellulosiruptor obsidiansis OB47	2536098	CDS	2189	1	0.00045683	0	0	0	0
Caldicellulosiruptor owensensis OL	2432193	CDS	2148	1	0.000465549	1	0.000465549	0	0
Caldicellulosiruptor saccharolyticus DSM 8903	2975884	CDS	2683	2	0.000745434	3	0.00111815	2	0.000745434
Caldilinea aerophila DSM 14535 = NBRC 104270	5148618	CDS	4119	3	0.000728332	6	0.00145666	2	0.000485555
Caldisericum exile AZM16c01	1565086	CDS	1581	2	0.00126502	1	0.000632511	1	0.000632511
Calditerrivibrio nitroreducens DSM 19672	2223667	CDS	2100	1	0.00047619	1	0.00047619	0	0
Caldithrix abyssi DSM 13497	4955239	fragment	4957	11	0.00221908	14	0.00282429	8	0.00161388
Caldivirga maquilingensis IC-167	2081322	CDS	1963	0	0	0	0	0	0
Caloramator australicus RC3	2638445	CDS	130	10	0.0769231	11	0.0846154	10	0.0769231
Caminibacter mediatlanticus TB-2	1683162	CDS	1826	2	0.00109529	3	0.00164294	1	0.000547645
Campylobacter coli 1091	1659922	CDS	1747	5	0.00286205	4	0.00228964	4	0.00228964
Campylobacter coli 1098	1746230	CDS	1858	6	0.00322928	3	0.00161464	4	0.00215285
Campylobacter coli 111-3	1715033	CDS	1809	2	0.00110558	2	0.00110558	2	0.00110558
Campylobacter coli 1148	1708972	CDS	1789	3	0.00167691	2	0.00111794	2	0.00111794
Campylobacter coli 132-6	1536812	CDS	1654	5	0.00302297	5	0.00302297	4	0.00241838
Campylobacter coli 1417	1737087	CDS	1854	4	0.0021575	6	0.00323625	3	0.00161812
Campylobacter coli 151-9	1685442	CDS	1758	4	0.00227531	4	0.00227531	2	0.00113766
Campylobacter coli 1891	1502326	CDS	1579	5	0.00316656	4	0.00253325	4	0.00253325
Campylobacter coli 1909	1711459	CDS	1816	5	0.0027533	3	0.00165198	3	0.00165198
Campylobacter coli 1948	1628919	CDS	1706	2	0.00117233	1	0.000586166	2	0.00117233
Campylobacter coli 1957	1740942	CDS	1861	4	0.00214938	6	0.00322407	3	0.00161204
Campylobacter coli 1961	1738896	CDS	1827	3	0.00164204	2	0.00109469	1	0.000547345
Campylobacter coli 202/04	1680956	CDS	1760	5	0.00284091	5	0.00284091	5	0.00284091
Campylobacter coli 2548	1649829	CDS	1808	4	0.00221239	3	0.00165929	3	0.00165929
Campylobacter coli 2553	1831351	CDS	1994	4	0.00200602	5	0.00250752	2	0.00100301
Campylobacter coli 2680	1702676	CDS	1836	4	0.00217865	4	0.00217865	3	0.00163399
Campylobacter coli 2685	1719415	CDS	1831	2	0.0010923	3	0.00163845	2	0.0010923
Campylobacter coli 2688	1750008	CDS	1943	6	0.00308801	5	0.00257334	5	0.00257334
Campylobacter coli 2692	1601710	CDS	1711	4	0.00233781	5	0.00292227	4	0.00233781
Campylobacter coli 2698	1520635	CDS	1630	3	0.00184049	2	0.00122699	3	0.00184049
Campylobacter coli 317/04	1759345	CDS	1898	3	0.00158061	5	0.00263435	4	0.00210748
Campylobacter coli 37/05	1715928	CDS	1865	5	0.00268097	5	0.00268097	4	0.00214477
Campylobacter coli 59-2	1768414	CDS	1909	3	0.0015715	2	0.00104767	3	0.0015715
Campylobacter coli 67-8	1507490	CDS	1633	3	0.00183711	2	0.00122474	2	0.00122474
Campylobacter coli 7--1	1534968	CDS	1629	5	0.00306937	4	0.00245549	4	0.00245549
Campylobacter coli 80352	1925446	CDS	2131	5	0.00234632	7	0.00328484	3	0.00140779
Campylobacter coli 84-2	1610577	CDS	1682	5	0.00297265	5	0.00297265	5	0.00297265
Campylobacter coli 86119	1742507	CDS	1873	3	0.00160171	4	0.00213561	2	0.00106781
Campylobacter coli 90-3	1771163	CDS	1908	4	0.00209644	3	0.00157233	3	0.00157233
Campylobacter coli H56	1742617	CDS	1864	4	0.00214592	3	0.00160944	4	0.00214592
Campylobacter coli H6	1569409	CDS	1692	2	0.00118203	3	0.00177305	2	0.00118203
Campylobacter coli H8	1804171	CDS	1950	2	0.00102564	3	0.00153846	1	0.000512821
Campylobacter coli H9	1608331	CDS	1674	3	0.00179211	3	0.00179211	3	0.00179211
Campylobacter coli JV20	1685179	CDS	1773	3	0.00169205	3	0.00169205	4	0.00225606
Campylobacter coli LMG 23336	1653670	CDS	1751	5	0.00285551	5	0.00285551	5	0.00285551
Campylobacter coli LMG 23341	1622289	CDS	1714	3	0.00175029	2	0.00116686	2	0.00116686
Campylobacter coli LMG 23342	1621938	CDS	1710	4	0.00233918	5	0.00292398	4	0.00233918
Campylobacter coli LMG 23344	1790116	CDS	1950	3	0.00153846	3	0.00153846	3	0.00153846
Campylobacter coli LMG 9853	1671724	CDS	1732	2	0.00115473	3	0.0017321	2	0.00115473
Campylobacter coli LMG 9854	1721310	CDS	1821	3	0.00164745	3	0.00164745	3	0.00164745
Campylobacter coli LMG 9860	1857574	CDS	2041	4	0.00195982	6	0.00293974	3	0.00146987
Campylobacter coli RM2228	1867577	CDS	1967	5	0.00254194	4	0.00203355	3	0.00152517
Campylobacter coli Z156	1691747	CDS	1777	2	0.00112549	3	0.00168824	2	0.00112549
Campylobacter coli Z163	1682624	CDS	1785	2	0.00112045	3	0.00168067	2	0.00112045
Campylobacter concisus 13826	2104071	CDS	1990	2	0.00100503	2	0.00100503	1	0.000502513
Campylobacter concisus UNSWCD	1783576	CDS	1812	1	0.000551876	1	0.000551876	1	0.000551876
Campylobacter curvus 525.92	1977042	CDS	1935	1	0.000516796	1	0.000516796	0	0
Campylobacter fetus subsp. fetus 82-40	1778529	CDS	1719	2	0.00116347	1	0.000581734	1	0.000581734
Campylobacter fetus subsp. venerealis NCTC 10354	1858789	fragment	1881	9	0.00478469	9	0.00478469	11	0.00584795
Campylobacter fetus subsp. venerealis str. Azul-94	2062024	CDS	2911	5	0.00171762	2	0.000687049	4	0.0013741
Campylobacter gracilis RM3268	2265910	CDS	2847	3	0.00105374	2	0.000702494	1	0.000351247
Campylobacter hominis ATCC BAA-381	1720007	CDS	1688	2	0.00118483	1	0.000592417	2	0.00118483
Campylobacter jejuni RM1221	1784558	CDS	1839	0	0	1	0.000543774	0	0
Campylobacter jejuni subsp. doylei 269.97	1849925	CDS	1732	2	0.00115473	3	0.0017321	2	0.00115473
Campylobacter jejuni subsp. jejuni 04197	1701336	fragment	1745	9	0.00515759	13	0.00744986	8	0.00458453
Campylobacter jejuni subsp. jejuni 04199	1732222	fragment	1768	8	0.00452489	11	0.00622172	7	0.00395928
Campylobacter jejuni subsp. jejuni 110-21	1624340	CDS	1697	2	0.00117855	3	0.00176783	2	0.00117855
Campylobacter jejuni subsp. jejuni 1213	1653335	CDS	1729	2	0.00115674	2	0.00115674	0	0
Campylobacter jejuni subsp. jejuni 129-258	1613484	CDS	1679	0	0	1	0.000595593	0	0
Campylobacter jejuni subsp. jejuni 1336	1680429	CDS	1761	5	0.0028393	6	0.00340716	4	0.00227144
Campylobacter jejuni subsp. jejuni 140-16	1683784	CDS	1783	3	0.00168256	3	0.00168256	3	0.00168256
Campylobacter jejuni subsp. jejuni 1577	1709114	CDS	1817	1	0.000550358	1	0.000550358	0	0
Campylobacter jejuni subsp. jejuni 1798	1607703	CDS	1659	3	0.00180832	3	0.00180832	3	0.00180832
Campylobacter jejuni subsp. jejuni 1854	1627599	CDS	1694	0	0	1	0.000590319	0	0
Campylobacter jejuni subsp. jejuni 1893	1631808	CDS	1689	1	0.000592066	2	0.00118413	1	0.000592066
Campylobacter jejuni subsp. jejuni 1928	1642917	CDS	1741	2	0.00114877	3	0.00172315	2	0.00114877
Campylobacter jejuni subsp. jejuni 1997-1	1609672	CDS	1693	1	0.000590667	3	0.001772	1	0.000590667
Campylobacter jejuni subsp. jejuni 1997-10	1786699	CDS	1916	3	0.00156576	3	0.00156576	2	0.00104384
Campylobacter jejuni subsp. jejuni 1997-11	1607187	CDS	1684	4	0.0023753	6	0.00356295	3	0.00178147
Campylobacter jejuni subsp. jejuni 1997-14	1772465	CDS	1912	4	0.00209205	3	0.00156904	2	0.00104603
Campylobacter jejuni subsp. jejuni 1997-4	1675473	CDS	1736	3	0.00172811	3	0.00172811	2	0.00115207
Campylobacter jejuni subsp. jejuni 1997-7	1595007	CDS	1649	1	0.000606428	2	0.00121286	1	0.000606428
Campylobacter jejuni subsp. jejuni 2008-1025	1666591	CDS	1775	2	0.00112676	3	0.00169014	2	0.00112676
Campylobacter jejuni subsp. jejuni 2008-831	1614429	CDS	1669	2	0.00119832	3	0.00179748	2	0.00119832
Campylobacter jejuni subsp. jejuni 2008-872	1607436	CDS	1668	2	0.00119904	2	0.00119904	2	0.00119904
Campylobacter jejuni subsp. jejuni 2008-894	1633062	CDS	1710	3	0.00175439	4	0.00233918	2	0.00116959
Campylobacter jejuni subsp. jejuni 2008-979	1804470	CDS	1982	2	0.00100908	3	0.00151362	1	0.000504541
Campylobacter jejuni subsp. jejuni 2008-988	1826741	CDS	1970	1	0.000507614	1	0.000507614	0	0
Campylobacter jejuni subsp. jejuni 260.94	1662838	CDS	1716	0	0	1	0.000582751	0	0
Campylobacter jejuni subsp. jejuni 305	1813866	CDS	2243	0	0	1	0.000445831	0	0
Campylobacter jejuni subsp. jejuni 327	1622983	CDS	1740	2	0.00114943	2	0.00114943	0	0
Campylobacter jejuni subsp. jejuni 414	1693288	CDS	1806	2	0.00110742	3	0.00166113	3	0.00166113
Campylobacter jejuni subsp. jejuni 51037	1752843	CDS	1882	3	0.00159405	2	0.0010627	1	0.00053135
Campylobacter jejuni subsp. jejuni 51494	1809674	CDS	1975	3	0.00151899	2	0.00101266	2	0.00101266
Campylobacter jejuni subsp. jejuni 53161	1567575	CDS	1652	1	0.000605327	1	0.000605327	1	0.000605327
Campylobacter jejuni subsp. jejuni 55037	1594699	CDS	1666	4	0.00240096	4	0.00240096	2	0.00120048
Campylobacter jejuni subsp. jejuni 60004	1680688	CDS	1771	2	0.00112931	2	0.00112931	1	0.000564653
Campylobacter jejuni subsp. jejuni 6399	1627034	fragment	1649	10	0.00606428	13	0.00788357	8	0.00485143
Campylobacter jejuni subsp. jejuni 81116	1633162	CDS	1626	2	0.00123001	2	0.00123001	0	0
Campylobacter jejuni subsp. jejuni 81-176	1704115	CDS	1758	0	0	1	0.000568828	0	0
Campylobacter jejuni subsp. jejuni 84-25	1676683	CDS	1748	0	0	1	0.000572082	0	0
Campylobacter jejuni subsp. jejuni 86605	1643425	CDS	1697	3	0.00176783	2	0.00117855	1	0.000589275
Campylobacter jejuni subsp. jejuni 87330	1615539	CDS	1682	0	0	1	0.00059453	0	0
Campylobacter jejuni subsp. jejuni 87459	1733793	CDS	1874	2	0.00106724	1	0.000533618	1	0.000533618
Campylobacter jejuni subsp. jejuni ATCC 33560	1717377	CDS	1810	4	0.00220994	5	0.00276243	2	0.00110497
Campylobacter jejuni subsp. jejuni BH-01-0142	118947	CDS	111	4	0.036036	3	0.027027	3	0.027027
Campylobacter jejuni subsp. jejuni CF93-6	1682879	CDS	1757	0	0	0	0	0	0
Campylobacter jejuni subsp. jejuni CG8421	1614278	CDS	1512	1	0.000661376	1	0.000661376	1	0.000661376
Campylobacter jejuni subsp. jejuni CG8486	1604114	CDS	1426	0	0	1	0.000701262	0	0
Campylobacter jejuni subsp. jejuni D2600	1622329	fragment	1652	7	0.00423729	12	0.00726392	7	0.00423729
Campylobacter jejuni subsp. jejuni DFVF1099	1738696	CDS	1949	1	0.000513084	2	0.00102617	0	0
Campylobacter jejuni subsp. jejuni H22082	1659123	fragment	1672	19	0.0113636	22	0.0131579	18	0.0107656
Campylobacter jejuni subsp. jejuni HB93-13	1699590	CDS	1710	1	0.000584795	2	0.00116959	0	0
Campylobacter jejuni subsp. jejuni IA3902	1677524	CDS	1667	0	0	1	0.00059988	0	0
Campylobacter jejuni subsp. jejuni ICDCCJ07001	1799794	CDS	1534	0	0	1	0.00065189	0	0
Campylobacter jejuni subsp. jejuni LMG 23210	1770062	CDS	1878	3	0.00159744	3	0.00159744	2	0.00106496
Campylobacter jejuni subsp. jejuni LMG 23211	1677446	CDS	1748	2	0.00114416	2	0.00114416	0	0
Campylobacter jejuni subsp. jejuni LMG 23216	1478890	CDS	1563	1	0.000639795	1	0.000639795	0	0
Campylobacter jejuni subsp. jejuni LMG 23218	1684426	CDS	1734	1	0.000576701	1	0.000576701	0	0
Campylobacter jejuni subsp. jejuni LMG 23223	1637588	CDS	1703	1	0.000587199	3	0.0017616	0	0
Campylobacter jejuni subsp. jejuni LMG 23263	1750390	CDS	1874	8	0.00426894	6	0.00320171	4	0.00213447
Campylobacter jejuni subsp. jejuni LMG 23264	1726360	CDS	1837	2	0.00108873	2	0.00108873	2	0.00108873
Campylobacter jejuni subsp. jejuni LMG 23269	1633587	CDS	1728	3	0.00173611	2	0.00115741	1	0.000578704
Campylobacter jejuni subsp. jejuni LMG 23357	1678292	CDS	1773	2	0.00112803	4	0.00225606	1	0.000564016
Campylobacter jejuni subsp. jejuni LMG 9081	1598717	CDS	1631	0	0	0	0	0	0
Campylobacter jejuni subsp. jejuni LMG 9217	1658435	CDS	1754	2	0.00114025	3	0.00171038	1	0.000570125
Campylobacter jejuni subsp. jejuni LMG 9872	1625357	CDS	1673	3	0.00179319	3	0.00179319	0	0
Campylobacter jejuni subsp. jejuni LMG 9879	1655950	CDS	1734	3	0.0017301	3	0.0017301	2	0.0011534
Campylobacter jejuni subsp. jejuni M1	1623130	CDS	1622	2	0.00123305	2	0.00123305	0	0
Campylobacter jejuni subsp. jejuni NCTC 11168 = AT	1646877	CDS	1624	1	0.000615764	2	0.00123153	0	0
Campylobacter jejuni subsp. jejuni NW	1652691	fragment	1686	6	0.00355872	10	0.0059312	6	0.00355872
Campylobacter jejuni subsp. jejuni P110B	1656341	fragment	1668	19	0.0113909	22	0.0131894	18	0.0107914
Campylobacter jejuni subsp. jejuni RB922	1715324	fragment	1798	8	0.00444939	11	0.00611791	7	0.00389321
Campylobacter jejuni subsp. jejuni S3	1805272	CDS	1783	0	0	1	0.000560852	0	0
Campylobacter jejuni subsp. jejuni xy259	1709783	fragment	1744	8	0.00458716	11	0.00630734	7	0.00401376
Campylobacter lari RM2100	1668442	CDS	1546	3	0.00194049	2	0.00129366	4	0.00258732
Campylobacter rectus RM3267	2523143	CDS	2986	1	0.000334896	4	0.00133958	1	0.000334896
Campylobacter showae RM3277	2078572	CDS	2361	1	0.000423549	3	0.00127065	1	0.000423549
Campylobacter sp. 10_1_50	1894883	CDS	1926	2	0.00103842	1	0.000519211	2	0.00103842
Campylobacter upsaliensis JV21	1628740	CDS	1705	0	0	0	0	0	0
Campylobacter upsaliensis RM3195	1786994	CDS	1934	1	0.000517063	0	0	1	0.000517063
Campylobacterales bacterium GD 1	2939048	fragment	2955	34	0.0115059	33	0.0111675	35	0.0118443
Candida albicans SC5314	949853	CDS	403	17	0.0421836	19	0.0471464	10	0.0248139
Candida dubliniensis CD36	14620947	CDS	5861	284	0.0484559	247	0.042143	169	0.0288347
Candida glabrata CBS 138	12344637	CDS	5218	47	0.00900728	50	0.00958222	24	0.00459946
candidate division TM7 genomosp. GTL1	682523	CDS	684	0	0	0	0	0	0
candidate division TM7 single-cell isolate TM7b	113589	CDS	207	1	0.00483092	1	0.00483092	1	0.00483092
candidate division TM7 single-cell isolate TM7c	475327	CDS	590	1	0.00169492	2	0.00338983	0	0
Candidatus Accumulibacter phosphatis clade IIA str	5312505	CDS	4563	5	0.00109577	17	0.00372562	9	0.00197239
Candidatus Amoebophilus asiaticus 5a2	1886041	CDS	1335	0	0	2	0.00149813	1	0.000749064
Candidatus Aquiluna sp. IMCC13023	1362372	CDS	1364	12	0.00879765	9	0.00659824	3	0.00219941
Candidatus Arthromitus sp. SFB-1	1272641	CDS	1548	2	0.00129199	0	0	0	0
Candidatus Arthromitus sp. SFB-2	1137201	CDS	1362	1	0.000734214	2	0.00146843	1	0.000734214
Candidatus Arthromitus sp. SFB-3	952985	CDS	1307	2	0.00153022	0	0	0	0
Candidatus Arthromitus sp. SFB-4	1345155	CDS	1623	2	0.00123229	1	0.000616143	0	0
Candidatus Arthromitus sp. SFB-5	930798	CDS	1200	1	0.000833333	0	0	0	0
Candidatus Arthromitus sp. SFB-co	1531437	CDS	1575	2	0.00126984	1	0.000634921	0	0
Candidatus Arthromitus sp. SFB-mouse-Japan	1621396	CDS	1492	2	0.00134048	1	0.000670241	0	0
Candidatus Arthromitus sp. SFB-mouse-NYU	1573085	CDS	1506	2	0.00132802	1	0.000664011	0	0
Candidatus Arthromitus sp. SFB-mouse-SU	1567650	CDS	1502	2	0.00133156	1	0.000665779	0	0
Candidatus Arthromitus sp. SFB-mouse-Yit	1589466	CDS	1415	2	0.00141343	1	0.000706714	0	0
Candidatus Arthromitus sp. SFB-rat-Yit	1517935	CDS	1343	1	0.000744602	1	0.000744602	0	0
Candidatus Azobacteroides pseudotrichonymphae geno	1225701	CDS	852	2	0.00234742	2	0.00234742	0	0
Candidatus Blochmannia floridanus	705956	CDS	584	5	0.00856164	2	0.00342466	2	0.00342466
Candidatus Blochmannia pennsylvanicus str. BPEN	792095	CDS	611	2	0.00327332	2	0.00327332	5	0.00818331
Candidatus Blochmannia vafer str. BVAF	722990	CDS	588	1	0.00170068	2	0.00340136	2	0.00340136
Candidatus Burkholderia kirkii UZHbot1	4014670	CDS	6274	18	0.00286898	10	0.00159388	6	0.000956328
Candidatus Carsonella ruddii PV	161155	CDS	182	7	0.0384615	4	0.021978	4	0.021978
Candidatus Chloracidobacterium thermophilum B	5721775	CDS	3054	4	0.00130976	2	0.000654879	2	0.000654879
Candidatus Cloacamonas acidaminovorans	2256649	CDS	1815	0	0	0	0	1	0.000550964
Candidatus Desulforudis audaxviator MP104C	2353701	CDS	2157	0	0	3	0.00139082	2	0.000927214
Candidatus Glomeribacter gigasporarum BEG34	1732834	CDS	1771	3	0.00169396	2	0.00112931	1	0.000564653
Candidatus Haloredivivus sp. G17	1206152	CDS	2228	1	0.000448833	0	0	1	0.000448833
Candidatus Hamiltonella defensa 5AT (Acyrthosiphon	2177846	CDS	2149	10	0.00465333	11	0.00511866	14	0.00651466
Candidatus Hamiltonella defensa MED (Bemisia tabac	1842989	fragment	2028	19	0.00936884	19	0.00936884	28	0.0138067
Candidatus Hodgkinia cicadicola Dsem	144940	CDS	170	0	0	1	0.00588235	0	0
Candidatus Korarchaeum cryptofilum OPF8	1596045	CDS	1604	0	0	0	0	0	0
Candidatus Koribacter versatilis Ellin345	5659242	CDS	4777	4	0.000837346	9	0.00188403	1	0.000209336
Candidatus Liberibacter asiaticus str. psy62	1229053	CDS	1109	1	0.000901713	2	0.00180343	0	0
Candidatus Liberibacter solanacearum CLso-ZC1	3775606	CDS	1192	5	0.00419463	1	0.000838926	2	0.00167785
Candidatus Methylomirabilis oxyfera	2788922	CDS	3073	2	0.00065083	1	0.000325415	2	0.00065083
Candidatus Midichloria mitochondrii IricVA	1185630	CDS	1212	0	0	0	0	0	0
Candidatus Moranella endobia PCIT	538555	CDS	407	4	0.00982801	6	0.014742	8	0.019656
Candidatus Mycoplasma haemolamae str. Purdue	757682	CDS	925	3	0.00324324	4	0.00432432	4	0.00432432
Candidatus Mycoplasma haemominutum 'Birmingham 1'	513880	fragment	515	5	0.00970874	5	0.00970874	4	0.00776699
Candidatus Nitrosoarchaeum koreensis MY1	1609768	CDS	1945	0	0	1	0.000514139	0	0
Candidatus Nitrosoarchaeum limnia BG20	1855559	fragment	2019	3	0.00148588	2	0.000990589	3	0.00148588
Candidatus Nitrosoarchaeum limnia SFB1	1757644	CDS	2061	1	0.000485201	1	0.000485201	1	0.000485201
Candidatus Nitrosopumilus salaria BD31	1577620	CDS	2154	1	0.000464253	1	0.000464253	2	0.000928505
Candidatus Nitrospira defluvii	4326136	CDS	4268	1	0.000234302	1	0.000234302	0	0
Candidatus Odyssella thessalonicensis L13	2853174	CDS	2603	1	0.000384172	0	0	1	0.000384172
Candidatus Pelagibacter sp. HTCC7211	1456888	fragment	1457	12	0.0082361	5	0.00343171	10	0.00686342
Candidatus Pelagibacter sp. IMCC9063	1288467	CDS	1447	0	0	1	0.000691085	1	0.000691085
Candidatus Pelagibacter ubique HTCC1002	1334132	CDS	1393	2	0.00143575	0	0	0	0
Candidatus Pelagibacter ubique HTCC1062	1312130	CDS	1354	2	0.0014771	0	0	1	0.000738552
Candidatus Phytoplasma australiense	880594	CDS	684	0	0	0	0	0	0
Candidatus Phytoplasma mali	602163	CDS	480	1	0.00208333	1	0.00208333	0	0
Candidatus Poribacteria sp. WGA-A3	1886760	CDS	1590	0	0	0	0	1	0.000628931
Candidatus Protochlamydia amoebophila UWE25	2418926	CDS	2031	1	0.000492368	0	0	3	0.0014771
Candidatus Puniceispirillum marinum IMCC1322	2766372	CDS	2543	11	0.0043256	2	0.000786473	9	0.00353913
Candidatus Regiella insecticola LSR1	656076	fragment	750	10	0.0133333	9	0.012	12	0.016
Candidatus Regiella insecticola R5.15	2018280	CDS	2273	19	0.008359	14	0.00615926	24	0.0105587
Candidatus Rickettsia amblyommii str. GAT-30V	1578800	CDS	1390	2	0.00143885	0	0	1	0.000719424
Candidatus Riesia pediculicola USDA	583200	CDS	557	0	0	0	0	0	0
Candidatus Ruthia magnifica str. Cm (Calyptogena m	1162380	CDS	976	14	0.0143443	9	0.00922131	6	0.00614754
Candidatus Solibacter usitatus Ellin6076	9977615	CDS	7827	5	0.000638814	11	0.00140539	2	0.000255526
Candidatus Sulcia muelleri CARI	277118	CDS	247	1	0.00404858	0	0	1	0.00404858
Candidatus Sulcia muelleri DMIN	244723	CDS	226	3	0.0132743	1	0.00442478	0	0
Candidatus Sulcia muelleri GWSS	246246	CDS	228	2	0.00877193	2	0.00877193	0	0
Candidatus Sulcia muelleri SMDSEM	277733	CDS	243	4	0.0164609	3	0.0123457	2	0.00823045
Candidatus Sulcia muelleri str. Hc (Homalodisca co	149113	CDS	180	2	0.0111111	1	0.00555556	1	0.00555556
Candidatus Tremblaya princeps PCIT	139793	CDS	122	0	0	0	0	0	0
Candidatus Tremblaya princeps PCVAL	139830	CDS	111	0	0	0	0	0	0
Candidatus Vesicomyosocius okutanii HA	1023995	CDS	937	8	0.00853789	10	0.0106724	7	0.00747065
Candidatus Zinderia insecticola CARI	209146	CDS	203	7	0.0344828	0	0	3	0.0147783
Capnocytophaga canimorsus Cc5	2575613	CDS	2404	3	0.00124792	4	0.00166389	3	0.00124792
Capnocytophaga gingivalis ATCC 33624	2670503	CDS	2588	2	0.000772798	2	0.000772798	3	0.0011592
Capnocytophaga ochracea DSM 7271	2615635	CDS	2172	3	0.00138122	0	0	1	0.000460405
Capnocytophaga ochracea F0287	2638662	CDS	2333	2	0.000857265	1	0.000428633	0	0
Capnocytophaga sp. oral taxon 329 str. F0087	6760029	CDS	6275	13	0.00207171	6	0.000956175	5	0.000796813
Capnocytophaga sp. oral taxon 338 str. F0234	2482619	CDS	2445	2	0.000817996	2	0.000817996	1	0.000408998
Capnocytophaga sputigena ATCC 33612	3001632	CDS	2678	4	0.00149365	4	0.00149365	1	0.000373413
Carboxydibrachium pacificum DSM 12653	2294357	fragment	2396	20	0.00834725	21	0.00876461	18	0.00751252
Carboxydothermus hydrogenoformans Z-2901	2412572	CDS	2621	0	0	0	0	0	0
Cardiobacterium hominis ATCC 15826	2583278	CDS	2581	9	0.00348702	9	0.00348702	9	0.00348702
Cardiobacterium valvarum F0432	2563199	CDS	3026	11	0.00363516	6	0.00198282	0	0
Carnobacterium maltaromaticum ATCC 35586	3542354	fragment	3579	47	0.0131322	139	0.0388377	59	0.0164851
Carnobacterium piscicola 38b	2410494	CDS	1823	16	0.00877674	64	0.035107	20	0.0109709
Carnobacterium sp. 17-4	2686987	CDS	2475	14	0.00565657	245	0.0989899	7	0.00282828
Carnobacterium sp. AT7	2444854	CDS	2388	20	0.00837521	705	0.295226	18	0.00753769
Catenibacterium mitsuokai DSM 15897	2677932	CDS	2977	7	0.00235136	6	0.00201545	4	0.00134363
Catenulispora acidiphila DSM 44928	10482260	CDS	8914	84	0.00942338	126	0.0141351	13	0.00145838
Catonella morbi ATCC 51271	2044980	CDS	1950	6	0.00307692	19	0.00974359	4	0.00205128
Caulobacter crescentus CB15	4031506	CDS	3737	19	0.00508429	22	0.00588708	3	0.000802783
Caulobacter crescentus NA1000	4055986	CDS	3877	18	0.00464277	22	0.00567449	3	0.000773794
Caulobacter segnis ATCC 21756	4660798	CDS	4140	19	0.00458937	16	0.00386473	4	0.000966184
Caulobacter sp. K31	5896140	CDS	5439	24	0.00441258	16	0.00294172	4	0.000735429
Cellulomonas fimi ATCC 484	4271564	CDS	3762	61	0.0162148	112	0.0297714	14	0.00372142
Cellulomonas flavigena DSM 20109	4128332	CDS	3679	74	0.0201142	118	0.0320739	26	0.00706714
Cellulophaga algicola DSM 14237	4892467	CDS	4163	3	0.000720634	4	0.000960846	3	0.000720634
Cellulophaga lytica DSM 7489	3769021	CDS	3284	10	0.00304507	2	0.000609013	5	0.00152253
Cellvibrio japonicus Ueda107	4597363	CDS	3750	30	0.008	17	0.00453333	30	0.008
Cenarchaeum symbiosum A	2047887	CDS	2017	0	0	0	0	0	0
Centipeda periodontii DSM 2778	2721477	CDS	2631	5	0.00190042	6	0.0022805	1	0.000380084
Chelativorans sp. BNC1	4942056	CDS	4544	13	0.00286092	6	0.00132042	6	0.00132042
Chitinophaga pinensis DSM 2588	9135631	CDS	7193	6	0.000834144	3	0.000417072	1	0.000139024
Chlamydia muridarum MopnTet14	1091710	CDS	946	0	0	2	0.00211416	0	0
Chlamydia muridarum Nigg	1085356	CDS	911	0	0	1	0.00109769	0	0
Chlamydia muridarum Weiss	1073913	CDS	916	0	0	1	0.0010917	0	0
Chlamydia trachomatis 434/Bu	1041535	CDS	875	1	0.00114286	0	0	0	0
Chlamydia trachomatis 6276	1046290	CDS	920	1	0.00108696	0	0	0	0
Chlamydia trachomatis 6276s	1046311	CDS	922	1	0.0010846	0	0	0	0
Chlamydia trachomatis 70	1051065	CDS	923	1	0.00108342	0	0	0	0
Chlamydia trachomatis 70s	1049024	CDS	919	1	0.00108814	0	0	0	0
Chlamydia trachomatis A/363	1044026	fragment	1045	9	0.00861244	7	0.00669856	6	0.00574163
Chlamydia trachomatis A/5291	1051525	fragment	1053	9	0.00854701	7	0.00664767	6	0.00569801
Chlamydia trachomatis A/7249	1051879	fragment	1053	11	0.0104463	9	0.00854701	9	0.00854701
Chlamydia trachomatis A/HAR-13	1055324	CDS	919	1	0.00108814	0	0	0	0
Chlamydia trachomatis A2497	2104937	CDS	1869	2	0.00107009	0	0	0	0
Chlamydia trachomatis B/Jali20/OT	1046952	CDS	876	1	0.00114155	0	0	0	0
Chlamydia trachomatis B/TZ1A828/OT	1046901	CDS	881	1	0.00113507	0	0	0	0
Chlamydia trachomatis D(s)2923	1045809	CDS	932	1	0.00107296	0	0	0	0
Chlamydia trachomatis D/SotonD1	1050078	fragment	1051	11	0.0104662	9	0.00856327	8	0.0076118
Chlamydia trachomatis D/SotonD6	1050053	fragment	1051	11	0.0104662	9	0.00856327	8	0.0076118
Chlamydia trachomatis D/UW-3/CX	3127340	CDS	895	1	0.00111732	0	0	0	0
Chlamydia trachomatis D-EC	3135320	CDS	878	1	0.00113895	0	0	0	0
Chlamydia trachomatis D-LC	3135411	CDS	878	1	0.00113895	0	0	0	0
Chlamydia trachomatis E/11023	3128535	CDS	926	1	0.00107991	0	0	0	0
Chlamydia trachomatis E/150	3128570	CDS	927	1	0.00107875	0	0	0	0
Chlamydia trachomatis E/Bour	1050091	fragment	1051	10	0.00951475	9	0.00856327	8	0.0076118
Chlamydia trachomatis E/SotonE4	1050127	fragment	1051	10	0.00951475	9	0.00856327	8	0.0076118
Chlamydia trachomatis E/SotonE8	1056314	fragment	1057	9	0.00851466	9	0.00851466	8	0.00756859
Chlamydia trachomatis E/SW3	1045586	CDS	877	1	0.00114025	0	0	0	0
Chlamydia trachomatis F/SotonF3	1050282	fragment	1051	9	0.00856327	9	0.00856327	8	0.0076118
Chlamydia trachomatis F/SW4	1045490	CDS	874	1	0.00114416	0	0	0	0
Chlamydia trachomatis F/SW5	1045446	CDS	876	1	0.00114155	0	0	0	0
Chlamydia trachomatis G/11074	3128270	CDS	919	1	0.00108814	0	0	0	0
Chlamydia trachomatis G/11222	3126791	CDS	927	1	0.00107875	0	0	0	0
Chlamydia trachomatis G/9301	3128174	CDS	921	1	0.00108578	0	0	0	0
Chlamydia trachomatis G/9768	3128071	CDS	920	1	0.00108696	0	0	0	0
Chlamydia trachomatis G/SotonG1	1049642	fragment	1051	9	0.00856327	7	0.00666032	6	0.00570885
Chlamydia trachomatis Ia/SotonIa1	1050130	fragment	1051	10	0.00951475	9	0.00856327	8	0.0076118
Chlamydia trachomatis Ia/SotonIa3	1050283	fragment	1051	9	0.00856327	9	0.00856327	8	0.0076118
Chlamydia trachomatis K/SotonK1	1049940	fragment	1051	12	0.0114177	10	0.00951475	9	0.00856327
Chlamydia trachomatis L1/115	1046584	fragment	1048	9	0.00858779	7	0.00667939	6	0.00572519
Chlamydia trachomatis L1/1322/p2	1046928	fragment	1048	11	0.0104962	9	0.00858779	8	0.00763359
Chlamydia trachomatis L1/224	1046319	fragment	1047	9	0.00859599	9	0.00859599	8	0.00764088
Chlamydia trachomatis L1/440/LN	1039261	fragment	1040	10	0.00961538	10	0.00961538	7	0.00673077
Chlamydia trachomatis L2/25667R	1038839	fragment	1039	9	0.00866218	9	0.00866218	8	0.00769971
Chlamydia trachomatis L2b/795	1046220	fragment	1047	9	0.00859599	9	0.00859599	8	0.00764088
Chlamydia trachomatis L2b/8200/07	1046364	fragment	1047	9	0.00859599	9	0.00859599	8	0.00764088
Chlamydia trachomatis L2b/Ams1	1046379	fragment	1047	9	0.00859599	9	0.00859599	8	0.00764088
Chlamydia trachomatis L2b/Ams2	1046364	fragment	1047	9	0.00859599	9	0.00859599	8	0.00764088
Chlamydia trachomatis L2b/Ams3	1046218	fragment	1047	9	0.00859599	9	0.00859599	8	0.00764088
Chlamydia trachomatis L2b/Ams4	1046364	fragment	1047	9	0.00859599	9	0.00859599	8	0.00764088
Chlamydia trachomatis L2b/Ams5	1046348	fragment	1047	9	0.00859599	9	0.00859599	8	0.00764088
Chlamydia trachomatis L2b/Canada1	1046041	fragment	1047	10	0.0095511	9	0.00859599	8	0.00764088
Chlamydia trachomatis L2b/Canada2	1046246	fragment	1047	9	0.00859599	9	0.00859599	8	0.00764088
Chlamydia trachomatis L2b/CV204	1046381	fragment	1047	9	0.00859599	9	0.00859599	8	0.00764088
Chlamydia trachomatis L2b/LST	1046376	fragment	1047	9	0.00859599	9	0.00859599	8	0.00764088
Chlamydia trachomatis L2b/UCH-1/proctitis	1041556	CDS	874	1	0.00114416	0	0	0	0
Chlamydia trachomatis L2b/UCH-2	1046337	fragment	1047	9	0.00859599	9	0.00859599	8	0.00764088
Chlamydia trachomatis L2c	1040783	CDS	954	1	0.00104822	0	0	0	0
Chlamydia trachomatis L2tet1	1080147	CDS	958	1	0.00104384	1	0.00104384	0	0
Chlamydia trachomatis L3/404/LN	1046672	fragment	1048	11	0.0104962	10	0.00954198	7	0.00667939
Chlamydia trachomatis Sweden2	1045522	CDS	876	1	0.00114155	0	0	0	0
Chlamydophila abortus LLG	1135341	fragment	1137	5	0.00439754	5	0.00439754	3	0.00263852
Chlamydophila abortus S26/3	1147273	CDS	933	1	0.00107181	0	0	0	0
Chlamydophila caviae GPIC	1184629	CDS	1006	2	0.00198807	1	0.000994036	1	0.000994036
Chlamydophila felis Fe/C-56	1178050	CDS	1013	1	0.000987167	1	0.000987167	1	0.000987167
Chlamydophila pecorum E58	1113088	CDS	988	1	0.00101215	0	0	0	0
Chlamydophila pneumoniae AR39	1237304	CDS	1112	1	0.000899281	1	0.000899281	1	0.000899281
Chlamydophila pneumoniae CWL029	1233908	CDS	1053	0	0	0	0	0	0
Chlamydophila pneumoniae J138	1231616	CDS	1069	0	0	0	0	0	0
Chlamydophila pneumoniae LPCoLN	1252458	CDS	1105	0	0	0	0	0	0
Chlamydophila pneumoniae TW-183	1231112	CDS	1113	0	0	0	0	0	0
Chlamydophila psittaci 01DC11	1174554	CDS	976	0	0	0	0	0	0
Chlamydophila psittaci 02DC15	1174530	CDS	978	0	0	0	0	0	0
Chlamydophila psittaci 08DC60	1174325	CDS	974	0	0	0	0	0	0
Chlamydophila psittaci 6BC	2364367	CDS	1985	0	0	0	0	0	0
Chlamydophila psittaci C19/98	1171727	CDS	978	0	0	0	0	0	0
Chlamydophila psittaci Cal10	1179296	CDS	1005	0	0	0	0	0	0
Chlamydophila psittaci RD1	1167096	CDS	944	0	0	0	0	0	0
Chlorobaculum parvum NCIB 8327	2291268	CDS	2044	11	0.0053816	3	0.00146771	3	0.00146771
Chlorobium chlorochromatii CaD3	2573956	CDS	1999	5	0.00250125	2	0.0010005	1	0.00050025
Chlorobium ferrooxidans DSM 13031	2544801	CDS	2158	1	0.000463392	1	0.000463392	0	0
Chlorobium limicola DSM 245	2766482	CDS	2434	0	0	2	0.000821693	0	0
Chlorobium luteolum DSM 273	2368276	CDS	2083	3	0.00144023	3	0.00144023	1	0.000480077
Chlorobium phaeobacteroides BS1	2739980	CDS	2470	0	0	2	0.000809717	1	0.000404858
Chlorobium phaeobacteroides DSM 266	3137064	CDS	2651	2	0.000754432	0	0	0	0
Chlorobium phaeovibrioides DSM 265	1969439	CDS	1754	3	0.00171038	5	0.00285063	1	0.000570125
Chlorobium tepidum TLS	2160259	CDS	2246	9	0.00400712	8	0.00356189	1	0.000445236
Chloroflexus aggregans DSM 9485	4690235	CDS	3732	1	0.000267953	3	0.000803859	0	0
Chloroflexus aurantiacus J-10-fl	5263788	CDS	3854	8	0.00207577	11	0.00285418	2	0.000518941
Chloroflexus sp. Y-400-fl	5273964	CDS	4160	8	0.00192308	11	0.00264423	2	0.000480769
Chloroherpeton thalassium ATCC 35110	3295255	CDS	2711	6	0.00221321	3	0.0011066	1	0.000368868
Chromobacterium sp. C-61	5115736	fragment	5722	35	0.00611674	26	0.00454387	18	0.00314575
Chromobacterium violaceum ATCC 12472	4755019	CDS	4405	31	0.00703746	29	0.00658343	14	0.00317821
Chromohalobacter salexigens DSM 3043	3699917	CDS	3298	113	0.0342632	18	0.00545785	81	0.0245603
Chryseobacterium bovis Pi_18	2932062	CDS	2863	5	0.00174642	11	0.00384212	1	0.000349284
Chryseobacterium ginsengisoli M17	5185702	CDS	4657	2	0.000429461	2	0.000429461	3	0.000644192
Chryseobacterium gleum ATCC 35910	5577250	CDS	5289	2	0.000378143	1	0.000189072	4	0.000756287
Chryseobacterium joostei PCAi_D63	4664029	CDS	4303	2	0.000464792	1	0.000232396	1	0.000232396
Chryseobacterium shigense PCAi_B23	5560738	CDS	5132	2	0.000389712	6	0.00116913	1	0.000194856
Chryseobacterium vrystaatense PCAI F2.7	5183470	CDS	4657	7	0.00150311	6	0.00128838	3	0.000644192
Chthoniobacter flavus Ellin428	7864649	CDS	6716	6	0.000893389	7	0.00104229	3	0.000446694
Citreicella sp. 357	4607438	CDS	4573	10	0.00218675	6	0.00131205	5	0.00109337
Citreicella sp. SE45	5507140	fragment	5566	71	0.012756	67	0.0120374	50	0.00898311
Citricoccus sp. CH26A	3476629	CDS	3043	201	0.0660532	318	0.104502	35	0.0115018
Citrobacter freundii 4_7_47CFAA	5128829	CDS	4861	101	0.0207776	55	0.0113145	451	0.0927793
Citrobacter freundii Pi_15	5349124	CDS	5057	72	0.0142377	39	0.00771208	694	0.137236
Citrobacter freundii str. ballerup 7851/39	4904641	fragment	5147	135	0.0262289	97	0.0188459	587	0.114047
Citrobacter koseri ATCC BAA-895	4820623	CDS	5006	84	0.0167799	53	0.0105873	203	0.0405513
Citrobacter rodentium ICC168	5455213	CDS	4915	70	0.0142421	47	0.00956256	172	0.0349949
Citrobacter sp. 30_2	5100606	fragment	5133	139	0.0270797	98	0.0190921	563	0.109682
Citrobacter youngae ATCC 29220	5160550	CDS	5278	91	0.0172414	54	0.0102311	286	0.0541872
Citromicrobium bathyomarinum JL354	3277794	CDS	3235	9	0.00278207	12	0.00370943	3	0.000927357
Citromicrobium sp. JLT1363	3122042	CDS	3003	11	0.003663	11	0.003663	2	0.000666001
Clavibacter michiganensis subsp. michiganensis NCP	3403443	CDS	3079	72	0.0233842	113	0.0367002	10	0.00324781
Clavibacter michiganensis subsp. sepedonicus	3408323	CDS	3117	58	0.0186076	115	0.0368944	9	0.00288739
Clostridiales bacterium 1_7_47FAA	6514450	fragment	6593	19	0.00288184	23	0.00348855	12	0.00182011
Clostridiales genomosp. BVAB3 str. UPII9-5	1812492	CDS	1568	10	0.00637755	6	0.00382653	1	0.000637755
Clostridium acetobutylicum ATCC 824	4138116	CDS	3847	1	0.000259943	2	0.000519886	0	0
Clostridium acetobutylicum DSM 1731	4150839	CDS	3922	1	0.000254972	2	0.000509944	0	0
Clostridium acetobutylicum EA 2018	4137784	CDS	3916	1	0.000255363	2	0.000510725	0	0
Clostridium arbusti SL206	3970277	fragment	4098	28	0.0068326	29	0.00707662	28	0.0068326
Clostridium asparagiforme DSM 15981	6241594	CDS	6818	7	0.00102669	10	0.00146671	1	0.000146671
Clostridium bartlettii DSM 16795	2975863	CDS	2787	21	0.00753498	21	0.00753498	19	0.00681737
Clostridium beijerinckii NCIMB 8052	6003665	CDS	5021	0	0	2	0.000398327	1	0.000199164
Clostridium bolteae ATCC BAA-613	6602066	CDS	7284	18	0.00247117	20	0.00274574	7	0.00096101
Clostridium botulinum A str. ATCC 19397	3867287	CDS	3551	3	0.000844832	1	0.000281611	1	0.000281611
Clostridium botulinum A str. ATCC 3502	3906119	CDS	3591	3	0.000835422	1	0.000278474	1	0.000278474
Clostridium botulinum A str. Hall	3764055	CDS	3402	3	0.000881834	1	0.000293945	1	0.000293945
Clostridium botulinum A2 str. Kyoto	4158522	CDS	3878	16	0.00412584	8	0.00206292	8	0.00206292
Clostridium botulinum A3 str. Loch Maree	4263115	CDS	3984	4	0.00100402	2	0.000502008	0	0
Clostridium botulinum B str. Eklund 17B	3850533	CDS	3476	1	0.000287687	2	0.000575374	2	0.000575374
Clostridium botulinum B1 str. Okra	4110172	CDS	3847	3	0.000779828	3	0.000779828	0	0
Clostridium botulinum Ba4 str. 657	4261341	CDS	4003	3	0.000749438	1	0.000249813	0	0
Clostridium botulinum Bf	4221485	CDS	4051	12	0.00296223	10	0.00246853	7	0.00172797
Clostridium botulinum BKT015925	3209842	CDS	2994	1	0.000334001	1	0.000334001	2	0.000668003
Clostridium botulinum BKT028387	2833823	fragment	2959	14	0.00473133	14	0.00473133	15	0.00506928
Clostridium botulinum C str. Eklund	2963241	CDS	2581	18	0.00697404	12	0.00464936	14	0.00542425
Clostridium botulinum C str. Stockholm	2661063	CDS	3101	0	0	2	0.000644953	0	0
Clostridium botulinum D str. 1873	2381669	CDS	2209	5	0.00226347	6	0.00271616	6	0.00271616
Clostridium botulinum E1 str. 'BoNT E Beluga'	4002288	CDS	3684	4	0.00108578	7	0.00190011	9	0.002443
Clostridium botulinum E3 str. Alaska E43	3662309	CDS	3258	0	0	1	0.000306937	5	0.00153468
Clostridium botulinum F str. 230613	4013512	CDS	3528	1	0.000283447	2	0.000566893	0	0
Clostridium botulinum F str. Langeland	4020116	CDS	3656	4	0.00109409	4	0.00109409	1	0.000273523
Clostridium botulinum H04402 065	3945120	CDS	3692	3	0.000812568	3	0.000812568	0	0
Clostridium botulinum NCTC 2916	4037314	CDS	3668	9	0.00245365	7	0.0019084	7	0.0019084
Clostridium botulinum V891	3138947	fragment	3302	16	0.00484555	15	0.0045427	17	0.00514839
Clostridium butyricum 5521	4543614	CDS	3835	0	0	5	0.00130378	0	0
Clostridium butyricum E4 str. BoNT E BL5262	4762469	CDS	4301	21	0.00488259	26	0.00604511	22	0.00511509
Clostridium carboxidivorans P7	4404367	fragment	4436	17	0.00383228	20	0.00450857	16	0.00360685
Clostridium cellulolyticum H10	4072120	CDS	3391	3	0.000884695	3	0.000884695	1	0.000294898
Clostridium cellulovorans 743B	5266529	CDS	4255	1	0.000235018	1	0.000235018	1	0.000235018
Clostridium cf. saccharolyticum K10	3774339	CDS	3073	4	0.00130166	8	0.00260332	2	0.00065083
Clostridium citroniae WAL-17108	6634501	CDS	6079	5	0.000822504	12	0.00197401	3	0.000493502
Clostridium clariflavum DSM 19732	4903065	CDS	3892	0	0	1	0.000256937	0	0
Clostridium clostridioforme 2_1_49FAA	5465872	CDS	5256	9	0.00171233	6	0.00114155	2	0.000380518
Clostridium difficile 002-P50-2011	4107821	CDS	3840	3	0.00078125	1	0.000260417	2	0.000520833
Clostridium difficile 050-P50-2011	4232392	CDS	3962	3	0.000757193	0	0	2	0.000504796
Clostridium difficile 2007855	4179867	fragment	4180	61	0.0145933	64	0.015311	60	0.0143541
Clostridium difficile 630	4310272	CDS	3740	4	0.00106952	4	0.00106952	2	0.000534759
Clostridium difficile 6407	3264753	fragment	5237	17	0.00324613	17	0.00324613	16	0.00305518
Clostridium difficile 6466	3894519	fragment	4088	24	0.00587084	19	0.00464775	17	0.00415851
Clostridium difficile 6503	4082388	fragment	4162	18	0.00432484	16	0.00384431	16	0.00384431
Clostridium difficile 6534	4344227	fragment	4968	16	0.00322061	17	0.0034219	14	0.00281804
Clostridium difficile 70-100-2010	4012939	CDS	3739	3	0.000802354	2	0.000534902	2	0.000534902
Clostridium difficile ATCC 43255	4209130	CDS	3905	2	0.000512164	3	0.000768246	2	0.000512164
Clostridium difficile BI1	4468133	CDS	3934	3	0.000762583	4	0.00101678	2	0.000508388
Clostridium difficile BI9	4178227	fragment	4179	13	0.00311079	15	0.00358938	13	0.00311079
Clostridium difficile CD196	4117045	CDS	3455	3	0.000868307	3	0.000868307	2	0.000578871
Clostridium difficile CD37	4010233	fragment	4150	14	0.00337349	13	0.00313253	12	0.00289157
Clostridium difficile CF5	4159517	fragment	4160	61	0.0146635	61	0.0146635	60	0.0144231
Clostridium difficile CIP 107932	4036311	CDS	3643	3	0.000823497	5	0.0013725	2	0.000548998
Clostridium difficile M120	4047729	fragment	4048	77	0.0190217	74	0.0182806	72	0.0177866
Clostridium difficile M68	4308325	fragment	4309	109	0.0252959	103	0.0239035	103	0.0239035
Clostridium difficile NAP07	3866535	CDS	3590	8	0.00222841	3	0.000835655	2	0.000557103
Clostridium difficile NAP08	4027110	CDS	3765	8	0.00212483	2	0.000531208	1	0.000265604
Clostridium difficile QCD-23m63	3940375	CDS	3582	2	0.000558347	0	0	1	0.000279174
Clostridium difficile QCD-32g58	4110917	CDS	3307	3	0.000907167	3	0.000907167	2	0.000604778
Clostridium difficile QCD-37x79	4334439	CDS	4042	3	0.000742207	6	0.00148441	2	0.000494805
Clostridium difficile QCD-63q42	4444893	CDS	4188	3	0.000716332	4	0.00095511	2	0.000477555
Clostridium difficile QCD-66c26	4129765	CDS	3723	2	0.000537201	5	0.001343	2	0.000537201
Clostridium difficile QCD-76w55	4396499	CDS	4056	4	0.000986193	5	0.00123274	3	0.000739645
Clostridium difficile QCD-97b34	4062915	CDS	3711	3	0.000808407	3	0.000808407	2	0.000538938
Clostridium difficile R20291	4201672	CDS	3508	5	0.00142531	6	0.00171038	3	0.000855188
Clostridium hathewayi DSM 13479	6642823	CDS	7572	4	0.000528262	8	0.00105652	3	0.000396197
Clostridium hathewayi WAL-18680	5662529	CDS	5183	3	0.000578815	5	0.000964692	0	0
Clostridium hiranonis DSM 13275	2425506	CDS	2271	7	0.00308234	9	0.00396301	4	0.00176134
Clostridium hylemonae DSM 15053	3894736	CDS	3976	0	0	0	0	0	0
Clostridium kluyveri DSM 555	4029091	CDS	3913	1	0.000255558	1	0.000255558	0	0
Clostridium kluyveri NBRC 12016	3960260	CDS	3523	1	0.000283849	1	0.000283849	0	0
Clostridium lentocellum DSM 5427	4719094	CDS	4183	8	0.0019125	10	0.00239063	7	0.00167344
Clostridium leptum DSM 753	3296573	CDS	3923	15	0.0038236	13	0.00331379	10	0.00254907
Clostridium ljungdahlii DSM 13528	4633947	CDS	4184	0	0	1	0.000239006	0	0
Clostridium methylpentosum DSM 5476	3416419	CDS	3907	2	0.000511902	5	0.00127975	1	0.000255951
Clostridium nexile DSM 1787	3872947	CDS	4239	10	0.00235905	22	0.0051899	3	0.000707714
Clostridium novyi NT	2551765	CDS	2315	0	0	1	0.000431965	2	0.000863931
Clostridium papyrosolvens DSM 2782	4919951	CDS	4172	2	0.000479386	0	0	2	0.000479386
Clostridium perfringens ATCC 13124	3258751	CDS	2876	0	0	5	0.00173853	2	0.00069541
Clostridium perfringens B str. ATCC 3626	3898687	CDS	3316	2	0.000603136	5	0.00150784	4	0.00120627
Clostridium perfringens C str. JGS1495	3664048	CDS	3117	15	0.00481232	17	0.00545396	18	0.00577478
Clostridium perfringens CPE str. F4969	3512593	CDS	2977	3	0.00100773	4	0.00134363	5	0.00167954
Clostridium perfringens D str. JGS1721	4047622	CDS	3412	3	0.00087925	6	0.0017585	4	0.00117233
Clostridium perfringens E str. JGS1987	4130233	CDS	3601	4	0.0011108	5	0.0013885	5	0.0013885
Clostridium perfringens F262	3490895	CDS	3161	2	0.000632711	4	0.00126542	2	0.000632711
Clostridium perfringens NCTC 8239	3326267	CDS	2791	5	0.00179147	7	0.00250806	7	0.00250806
Clostridium perfringens SM101	2923933	CDS	2567	1	0.00038956	4	0.00155824	2	0.00077912
Clostridium perfringens str. 13	3088445	CDS	2723	0	0	4	0.00146897	3	0.00110173
Clostridium perfringens WAL-14572	3464881	CDS	3183	2	0.000628338	6	0.00188501	3	0.000942507
Clostridium phage phiSM101	38115	fragment	53	0	0	0	0	0	0
Clostridium phytofermentans ISDg	4850929	CDS	3903	4	0.00102485	2	0.000512426	2	0.000512426
Clostridium ramosum DSM 1402	3240992	CDS	3169	14	0.0044178	5	0.00157778	9	0.00284001
Clostridium saccharolyticum WM1	4668630	CDS	4155	4	0.000962696	5	0.00120337	1	0.000240674
Clostridium scindens ATCC 35704	3632457	CDS	3995	27	0.00675845	20	0.00500626	18	0.00450563
Clostridium sp. 7_2_43FAA	3779307	fragment	3844	15	0.00390219	16	0.00416233	13	0.00338189
Clostridium sp. 7_3_54FAA	5441228	CDS	4993	4	0.000801122	9	0.00180252	1	0.00020028
Clostridium sp. BNL1100	4618605	CDS	3920	3	0.000765306	2	0.000510204	1	0.000255102
Clostridium sp. D5	5374525	fragment	5453	31	0.00568494	21	0.00385109	12	0.00220062
Clostridium sp. DL-VIII	6477257	fragment	6478	84	0.012967	89	0.0137388	83	0.0128126
Clostridium sp. HGF2	4107630	CDS	4201	2	0.000476077	2	0.000476077	3	0.000714116
Clostridium sp. JC122	3871245	fragment	3985	24	0.00602258	28	0.00702635	21	0.00526976
Clostridium sp. L2-50	2963870	CDS	2949	22	0.00746016	26	0.00881655	16	0.00542557
Clostridium sp. M62/1	3847686	CDS	4164	19	0.00456292	22	0.00528338	5	0.00120077
Clostridium sp. SS2/1	3149294	CDS	3167	27	0.00852542	26	0.00820966	14	0.00442059
Clostridium sp. SY8519	2847290	CDS	2613	5	0.00191351	5	0.00191351	1	0.000382702
Clostridium spiroforme DSM 1552	2512996	CDS	2465	7	0.00283976	11	0.00446247	5	0.0020284
Clostridium sporogenes ATCC 15579	4106374	CDS	3767	2	0.000530926	2	0.000530926	2	0.000530926
Clostridium sporogenes PA 3679	4173562	fragment	4315	13	0.00301275	10	0.0023175	9	0.00208575
Clostridium sticklandii DSM 519	2722007	CDS	2573	3	0.00116595	4	0.00155461	3	0.00116595
Clostridium symbiosum WAL-14163	5320451	CDS	4689	13	0.00277245	16	0.00341224	6	0.00127959
Clostridium symbiosum WAL-14673	4865065	CDS	4194	5	0.00119218	12	0.00286123	3	0.000715308
Clostridium tetani E88	2891331	CDS	2440	4	0.00163934	4	0.00163934	4	0.00163934
Clostridium thermocellum AD2	3437815	CDS	3036	0	0	0	0	0	0
Clostridium thermocellum ATCC 27405	3846597	CDS	3174	0	0	0	0	0	0
Clostridium thermocellum DSM 1313	3564831	CDS	2912	0	0	0	0	0	0
Clostridium thermocellum DSM 2360	3459406	CDS	3091	0	0	0	0	0	0
Clostridium thermocellum JW20	3770901	CDS	3076	1	0.000325098	1	0.000325098	1	0.000325098
Clostridium thermocellum YS	3468462	CDS	3025	0	0	0	0	0	0
Collimonas fungivorans Ter331	5232710	CDS	4432	20	0.00451264	22	0.0049639	8	0.00180505
Collinsella aerofaciens ATCC 25986	2548273	CDS	2367	14	0.00591466	26	0.0109844	11	0.00464723
Collinsella intestinalis DSM 13280	1807763	CDS	1784	9	0.00504484	16	0.00896861	1	0.000560538
Collinsella stercoris DSM 13279	2405433	CDS	2529	11	0.00434955	13	0.00514037	3	0.00118624
Collinsella tanakaei YIT 12063	2484749	CDS	2212	8	0.00361664	11	0.00497288	2	0.000904159
Colwellia psychrerythraea 34H	5388352	CDS	4910	158	0.0321792	90	0.0183299	164	0.0334012
Comamonas testosteroni ATCC 11996	5415274	CDS	4984	22	0.00441413	29	0.00581862	17	0.00341091
Comamonas testosteroni CNB-2	5378203	CDS	4799	31	0.00645968	23	0.00479267	14	0.00291727
Comamonas testosteroni KF-1	6033947	CDS	5492	49	0.00892207	35	0.00637291	38	0.00691916
Comamonas testosteroni NBRC 100989	5589358	fragment	5674	52	0.00916461	40	0.0070497	23	0.00405358
Comamonas testosteroni NL2512	4546731	CDS	3903	33	0.00845503	16	0.00409941	14	0.00358698
Comamonas testosteroni S44	5541402	CDS	5154	31	0.00601475	23	0.00446255	19	0.00368646
Commensalibacter intestini A911	2456598	CDS	2210	13	0.00588235	7	0.00316742	10	0.00452489
Conexibacter woesei DSM 14684	6372868	CDS	5915	18	0.00304311	31	0.00524091	4	0.000676247
Congregibacter litoralis KT71	4339329	CDS	3941	18	0.00456737	8	0.00202994	15	0.00380614
Coprobacillus sp. 29_1	3849695	CDS	3845	7	0.00182055	6	0.00156047	4	0.00104031
Coprobacillus sp. 3_3_56FAA	3959122	CDS	3955	12	0.00303413	6	0.00151707	8	0.00202276
Coprobacillus sp. 8_2_54BFAA	3792258	CDS	3641	18	0.0049437	6	0.0016479	8	0.0021972
Coprobacillus sp. D6	3861289	fragment	3866	39	0.0100879	34	0.00879462	32	0.00827729
Coprobacillus sp. D7	3490317	fragment	3613	24	0.00664268	21	0.00581234	17	0.00470523
Coprococcus catus GD/7	3529564	CDS	2985	7	0.00234506	8	0.00268007	2	0.000670017
Coprococcus comes ATCC 27758	3253324	CDS	3913	23	0.00587784	24	0.0061334	5	0.00127779
Coprococcus comes SL71	3423055	fragment	3430	52	0.0151603	45	0.0131195	28	0.00816327
Coprococcus eutactus ATCC 27759	3113285	CDS	2982	33	0.0110664	39	0.0130785	26	0.00871898
Coprococcus sp. ART55/1	3127585	CDS	2128	4	0.0018797	5	0.00234962	0	0
Coprothermobacter proteolyticus DSM 5265	1447717	CDS	1483	0	0	0	0	0	0
Coraliomargarita akajimensis DSM 45221	3754336	CDS	3121	4	0.00128164	2	0.00064082	2	0.00064082
Corallococcus coralloides DSM 2259	10105876	CDS	8033	13	0.00161832	18	0.00224076	1	0.000124486
Coriobacteriaceae bacterium JC110	2354438	fragment	2400	17	0.00708333	17	0.00708333	7	0.00291667
Coriobacterium glomerans PW2	2118722	CDS	1768	3	0.00169683	1	0.000565611	1	0.000565611
Corynebacterium accolens ATCC 49725	2417129	CDS	2333	38	0.016288	40	0.0171453	7	0.00300043
Corynebacterium accolens ATCC 49726	2372438	CDS	2360	30	0.0127119	37	0.015678	3	0.00127119
Corynebacterium ammoniagenes DSM 20306	2768120	CDS	2654	42	0.0158252	46	0.0173323	19	0.00715901
Corynebacterium ammoniagenes ws_2211	2999622	CDS	2704	544	0.201183	684	0.252959	699	0.258506
Corynebacterium amycolatum SK46	2516866	CDS	2106	27	0.0128205	32	0.0151947	4	0.00189934
Corynebacterium aurimucosum ATCC 700975	2822645	CDS	2552	35	0.0137147	46	0.0180251	9	0.00352665
Corynebacterium bovis CIP5480	371478	CDS	230	9	0.0391304	14	0.0608696	3	0.0130435
Corynebacterium bovis DSM 20582	2528872	CDS	2339	34	0.0145361	60	0.025652	11	0.00470286
Corynebacterium casei UCMA 3821	3121412	CDS	2871	616	0.214559	746	0.25984	791	0.275514
Corynebacterium diphtheriae 241	2430004	CDS	2246	21	0.00934996	24	0.0106857	4	0.00178094
Corynebacterium diphtheriae 31A	2539231	CDS	2382	20	0.00839631	27	0.011335	6	0.00251889
Corynebacterium diphtheriae BH8	2489225	CDS	2362	26	0.0110076	27	0.011431	9	0.00381033
Corynebacterium diphtheriae bv. mitis str. NC03529	2483675	fragment	2508	42	0.0167464	46	0.0183413	15	0.00598086
Corynebacterium diphtheriae C7 (beta)	2504535	CDS	2338	21	0.00898204	23	0.00983747	3	0.00128315
Corynebacterium diphtheriae CDCE 8392	2437284	CDS	2250	21	0.00933333	19	0.00844444	3	0.00133333
Corynebacterium diphtheriae HC01	2430553	CDS	2249	21	0.00933748	24	0.0106714	4	0.00177857
Corynebacterium diphtheriae HC02	2472204	CDS	2231	17	0.0076199	27	0.0121022	4	0.00179292
Corynebacterium diphtheriae HC03	2481849	CDS	2263	19	0.00839593	27	0.0119311	3	0.00132567
Corynebacterium diphtheriae HC04	2487747	CDS	2277	21	0.00922266	24	0.0105402	5	0.00219587
Corynebacterium diphtheriae INCA 402	2451901	CDS	2215	22	0.00993228	21	0.00948081	5	0.00225734
Corynebacterium diphtheriae NCTC 13129	2492078	CDS	2273	23	0.0101188	26	0.0114386	8	0.00351958
Corynebacterium diphtheriae PW8	2533627	CDS	2323	20	0.00860956	31	0.0133448	4	0.00172191
Corynebacterium diphtheriae VA01	2399002	CDS	2192	24	0.0109489	23	0.0104927	4	0.00182482
Corynebacterium efficiens YS-314	3269972	CDS	2994	76	0.0253841	104	0.0347361	17	0.00567802
Corynebacterium flavescens Mu128	2605624	CDS	2337	62	0.0265297	140	0.0599059	10	0.00427899
Corynebacterium genitalium ATCC 33030	2356351	CDS	2226	44	0.0197664	59	0.0265049	9	0.00404313
Corynebacterium glucuronolyticum ATCC 51866	2851235	CDS	2733	24	0.00878156	36	0.0131723	4	0.00146359
Corynebacterium glucuronolyticum ATCC 51867	2793220	CDS	2645	24	0.00907372	35	0.0132325	4	0.00151229
Corynebacterium glutamicum ATCC 13032	6616614	CDS	6051	79	0.0130557	110	0.0181788	23	0.00380102
Corynebacterium glutamicum ATCC 14067	3231239	CDS	3068	31	0.0101043	51	0.0166232	10	0.00325945
Corynebacterium glutamicum R	3383138	CDS	3080	39	0.0126623	49	0.0159091	5	0.00162338
Corynebacterium glutamicum S9114	3267467	CDS	3015	35	0.0116086	47	0.0155887	5	0.00165837
Corynebacterium jeikeium ATCC 43734	2429415	CDS	2224	47	0.0211331	67	0.0301259	8	0.00359712
Corynebacterium jeikeium K411	2479858	CDS	2120	55	0.0259434	64	0.0301887	7	0.00330189
Corynebacterium kroppenstedtii DSM 44385	2448228	CDS	2019	16	0.00792472	25	0.0123824	4	0.00198118
Corynebacterium lipophiloflavum DSM 44291	2299042	CDS	2371	39	0.0164488	58	0.0244623	6	0.00253058
Corynebacterium matruchotii ATCC 14266	2861094	CDS	2619	16	0.0061092	20	0.0076365	2	0.00076365
Corynebacterium matruchotii ATCC 33806	2973277	CDS	3144	15	0.00477099	20	0.00636132	1	0.000318066
Corynebacterium nuruki S6-4	3114069	CDS	2797	76	0.027172	149	0.0532714	17	0.00607794
Corynebacterium pseudogenitalium ATCC 33035	2605114	CDS	2493	40	0.0160449	45	0.0180505	15	0.00601685
Corynebacterium pseudotuberculosis 1/06-A	2281017	CDS	1964	8	0.00407332	13	0.00661914	1	0.000509165
Corynebacterium pseudotuberculosis 1002	2337062	CDS	2091	8	0.00382592	15	0.0071736	2	0.00095648
Corynebacterium pseudotuberculosis 258	2316456	CDS	2089	8	0.00382958	16	0.00765917	1	0.000478698
Corynebacterium pseudotuberculosis 267	2339710	CDS	2149	8	0.00372266	15	0.00697999	2	0.000930665
Corynebacterium pseudotuberculosis 3/99-5	2339922	CDS	2143	8	0.00373308	14	0.0065329	2	0.000933271
Corynebacterium pseudotuberculosis 31	2299169	CDS	2064	8	0.00387597	15	0.00726744	1	0.000484496
Corynebacterium pseudotuberculosis 316	2312780	CDS	2107	7	0.00332226	15	0.00711913	1	0.000474608
Corynebacterium pseudotuberculosis 42/02-A	2339399	CDS	2052	8	0.00389864	14	0.00682261	2	0.000974659
Corynebacterium pseudotuberculosis C231	2330267	CDS	2092	8	0.00382409	15	0.00717017	2	0.000956023
Corynebacterium pseudotuberculosis CIP 52.97	2322265	CDS	2061	7	0.00339641	13	0.00630762	1	0.000485201
Corynebacterium pseudotuberculosis Cp162	2295113	CDS	2003	8	0.00399401	16	0.00798802	1	0.000499251
Corynebacterium pseudotuberculosis FRC41	2342198	CDS	2110	8	0.00379147	14	0.00663507	2	0.000947867
Corynebacterium pseudotuberculosis I19	2339790	CDS	2096	8	0.00381679	15	0.00715649	2	0.000954198
Corynebacterium pseudotuberculosis P54B96	2340277	CDS	2085	8	0.00383693	15	0.00719424	2	0.000959233
Corynebacterium pseudotuberculosis PAT10	2337329	CDS	2080	8	0.00384615	15	0.00721154	2	0.000961538
Corynebacterium resistens DSM 45100	2604041	CDS	2171	28	0.0128973	31	0.0142791	8	0.00368494
Corynebacterium stationis CRBM_6	2003955	CDS	1723	34	0.019733	33	0.0191526	25	0.0145096
Corynebacterium striatum ATCC 6940	2728339	CDS	2677	45	0.0168099	51	0.0190512	8	0.00298842
Corynebacterium tuberculostearicum SK141	2376737	CDS	2210	30	0.0135747	40	0.0180995	7	0.00316742
Corynebacterium ulcerans 0102	2582841	CDS	2349	18	0.00766284	23	0.0097914	2	0.000851426
Corynebacterium ulcerans 809	2504685	CDS	2180	17	0.00779817	19	0.0087156	2	0.000917431
Corynebacterium ulcerans BR-AD22	2609259	CDS	2334	18	0.00771208	20	0.00856898	2	0.000856898
Corynebacterium urealyticum DSM 7109	2377391	CDS	2022	55	0.0272008	81	0.0400593	16	0.00791296
Corynebacterium variabile DSM 44702	3436409	CDS	3040	1041	0.342434	1206	0.396711	319	0.104934
Coxiella burnetii CbuG_Q212	2014806	CDS	1867	6	0.00321371	3	0.00160686	6	0.00321371
Coxiella burnetii CbuK_Q154	2107589	CDS	1943	7	0.00360268	2	0.00102934	6	0.00308801
Coxiella burnetii Dugway 5J108-111	2223019	CDS	2046	7	0.00342131	2	0.000977517	6	0.00293255
Coxiella burnetii 'MSU Goat Q177'	2061803	CDS	2069	7	0.00338328	1	0.000483325	5	0.00241663
Coxiella burnetii RSA 331	2062521	CDS	1976	8	0.00404858	2	0.00101215	7	0.00354251
Coxiella burnetii RSA 334	2101322	CDS	1914	17	0.00888192	14	0.00731452	17	0.00888192
Coxiella burnetii RSA 493	2038381	CDS	1848	7	0.00378788	1	0.000541126	6	0.00324675
Croceibacter atlanticus HTCC2559	8810074	CDS	2702	9	0.00333087	2	0.000740192	4	0.00148038
Crocosphaera watsonii WH 0003	5897955	CDS	6145	3	0.000488202	2	0.000325468	7	0.00113914
Crocosphaera watsonii WH 8501	6247177	CDS	5958	1	0.000167842	2	0.000335683	6	0.00100705
Cronobacter sakazakii ATCC BAA-894	4597955	CDS	4422	78	0.0176391	40	0.00904568	143	0.0323383
Cronobacter sakazakii E899	3962681	CDS	3629	68	0.0187379	35	0.00964453	128	0.0352714
Cronobacter sakazakii ES15	4274009	CDS	3916	74	0.0188968	34	0.00868233	130	0.0331971
Cronobacter turicensis z3032	4612533	CDS	4452	76	0.017071	44	0.0098832	123	0.027628
Cryptobacterium curtum DSM 15641	1619362	CDS	1357	3	0.00221076	4	0.00294768	0	0
Cryptococcus gattii WM276	18375025	CDS	6575	24	0.00365019	20	0.00304183	16	0.00243346
Cryptococcus neoformans var. neoformans JEC21	19189506	CDS	6475	14	0.00216216	14	0.00216216	11	0.00169884
Cupriavidus basilensis OR16	8570463	CDS	7534	44	0.00584019	31	0.00411468	16	0.00212371
Cupriavidus metallidurans CH34	6937403	CDS	6480	50	0.00771605	28	0.00432099	54	0.00833333
Cupriavidus necator N-1	8493366	CDS	7835	61	0.00778558	21	0.00268028	28	0.00357371
Cupriavidus taiwanensis LMG 19424	6487843	CDS	5899	52	0.00881505	22	0.00372945	16	0.00271232
cyanobacterium UCYN-A	4329625	CDS	1199	1	0.000834028	0	0	0	0
Cyanobium sp. PCC 7001	2832697	fragment	2840	32	0.0112676	26	0.00915493	20	0.00704225
Cyanothece sp. ATCC 51142	5480202	CDS	5305	1	0.000188501	0	0	2	0.000377003
Cyanothece sp. ATCC 51472	5433079	CDS	5083	1	0.000196734	0	0	2	0.000393468
Cyanothece sp. CCY0110	5934444	CDS	6475	5	0.000772201	7	0.00108108	4	0.000617761
Cyanothece sp. PCC 7424	6558551	CDS	5711	6	0.0010506	3	0.000525302	7	0.0012257
Cyanothece sp. PCC 7425	5792686	CDS	5328	0	0	2	0.000375375	0	0
Cyanothece sp. PCC 7822	7848002	CDS	6643	7	0.00105374	4	0.000602138	24	0.00361283
Cyanothece sp. PCC 8801	4791206	CDS	4368	2	0.000457875	3	0.000686813	5	0.00114469
Cyanothece sp. PCC 8802	4807243	CDS	4445	4	0.000899888	4	0.000899888	5	0.00112486
Cyclobacterium marinum DSM 745	6228093	CDS	5000	5	0.001	3	0.0006	1	0.0002
Cylindrospermopsis raciborskii CS-505	3883623	CDS	3449	2	0.000579878	1	0.000289939	2	0.000579878
Cytophaga hutchinsonii ATCC 33406	4446281	CDS	3785	7	0.00184941	1	0.000264201	4	0.0010568
Debaryomyces hansenii CBS767	12207387	CDS	6297	5772	0.916627	5928	0.941401	4877	0.774496
Dechloromonas aromatica RCB	4508785	CDS	4171	19	0.00455526	19	0.00455526	9	0.00215776
Dechlorosoma suillum PS	3811697	CDS	3443	29	0.00842289	34	0.00987511	22	0.00638978
Deferribacter desulfuricans SSM1	2551385	CDS	2374	2	0.00084246	1	0.00042123	1	0.00042123
Dehalococcoides ethenogenes 195	1476458	CDS	1581	0	0	1	0.000632511	0	0
Dehalococcoides sp. BAV1	1344308	CDS	1371	1	0.000729395	0	0	0	0
Dehalococcoides sp. CBDB1	1398677	CDS	1458	1	0.000685871	0	0	0	0
Dehalococcoides sp. GT	1362997	CDS	1418	1	0.000705219	0	0	0	0
Dehalococcoides sp. VS	1416747	CDS	1440	1	0.000694444	1	0.000694444	0	0
Dehalogenimonas lykanthroporepellens BL-DC-9	1689289	CDS	1660	0	0	2	0.00120482	0	0
Deinococcus deserti VCD115	3865522	CDS	3459	3	0.000867303	5	0.0014455	0	0
Deinococcus geothermalis DSM 11300	3251567	CDS	3054	7	0.00229208	9	0.00294695	2	0.000654879
Deinococcus gobiensis I-0	4411308	CDS	4340	12	0.00276498	10	0.00230415	3	0.000691244
Deinococcus maricopensis DSM 21211	3502006	CDS	3264	6	0.00183824	12	0.00367647	0	0
Deinococcus proteolyticus MRP	2890394	CDS	2656	10	0.00376506	12	0.00451807	0	0
Deinococcus radiodurans R1	3302561	CDS	3168	11	0.00347222	15	0.00473485	2	0.000631313
Delftia acidovorans PCA12	1018411	CDS	930	3	0.00322581	2	0.00215054	1	0.00107527
Delftia acidovorans SPH-1	6774911	CDS	6041	59	0.00976659	38	0.00629035	34	0.00562821
Delftia sp. Cs1-4	6692696	CDS	5862	39	0.00665302	30	0.00511771	14	0.00238826
delta proteobacterium MLMS-1	6083559	CDS	5379	13	0.00241681	16	0.00297453	7	0.00130136
delta proteobacterium NaphS2	6578629	CDS	7224	1	0.000138427	2	0.000276855	2	0.000276855
Denitrovibrio acetiphilus DSM 12809	3229865	CDS	2965	3	0.0010118	3	0.0010118	2	0.000674536
Dermacoccus sp. Ellin185	3120123	CDS	2920	57	0.0195205	112	0.0383562	17	0.00582192
Desmospora sp. 8437	3649969	CDS	4048	3	0.000741107	3	0.000741107	5	0.00123518
Desulfarculus baarsii DSM 2075	3660654	CDS	3277	14	0.0042722	7	0.0021361	4	0.00122063
Desulfatibacillum alkenivorans AK-01	6523061	CDS	5253	5	0.000951837	5	0.000951837	2	0.000380735
Desulfitobacterium dehalogenans ATCC 51507	4327018	CDS	4011	8	0.00199452	7	0.0017452	5	0.00124657
Desulfitobacterium dichloroeliminans LMG P-21439	3559964	CDS	3360	2	0.000595238	2	0.000595238	3	0.000892857
Desulfitobacterium hafniense DCB-2	5285555	CDS	4884	1	0.00020475	3	0.000614251	2	0.0004095
Desulfitobacterium hafniense DP7	5214664	CDS	5407	1	0.000184945	2	0.000369891	2	0.000369891
Desulfitobacterium hafniense Y51	5738182	CDS	5060	1	0.000197628	1	0.000197628	1	0.000197628
Desulfitobacterium metallireducens DSM 15288	3125518	CDS	3019	6	0.00198741	4	0.00132494	1	0.000331236
Desulfobacca acetoxidans DSM 11109	3287505	CDS	2866	2	0.000697837	2	0.000697837	3	0.00104676
Desulfobacter postgatei 2ac9	3972458	fragment	3984	29	0.00727912	30	0.00753012	28	0.00702811
Desulfobacterium autotrophicum HRM2	5676178	CDS	4943	2	0.000404613	6	0.00121384	1	0.000202306
Desulfobulbus propionicus DSM 2032	3857035	CDS	3283	7	0.0021322	8	0.0024368	1	0.000304599
Desulfococcus oleovorans Hxd3	3948010	CDS	3265	2	0.000612557	9	0.00275651	1	0.000306279
Desulfohalobium retbaense DSM 5692	2914359	CDS	2527	6	0.00237436	5	0.00197863	9	0.00356154
Desulfomicrobium baculatum DSM 4028	3948520	CDS	3437	11	0.00320047	8	0.00232761	3	0.000872854
Desulfomonile tiedjei DSM 6799	6537285	CDS	5494	2	0.000364033	0	0	0	0
Desulfonatronospira thiodismutans ASO3-1	4113580	CDS	3663	4	0.001092	1	0.000273	1	0.000273
Desulfosporosinus acidiphilus SJ4	4997605	CDS	4505	1	0.000221976	1	0.000221976	1	0.000221976
Desulfosporosinus meridiei DSM 13257	4850282	CDS	4488	4	0.000891266	1	0.000222816	1	0.000222816
Desulfosporosinus orientis DSM 765	5870600	CDS	5242	4	0.000763068	2	0.000381534	2	0.000381534
Desulfosporosinus sp. OT	5711169	CDS	6209	7	0.0011274	7	0.0011274	6	0.000966339
Desulfosporosinus youngiae DSM 17734	5660678	fragment	5663	55	0.00971217	56	0.00988875	57	0.0100653
Desulfotalea psychrophila LSv54	3670531	CDS	3235	14	0.00432767	5	0.0015456	8	0.00247295
Desulfotomaculum acetoxidans DSM 771	4551557	CDS	4069	1	0.000245761	1	0.000245761	2	0.000491521
Desulfotomaculum carboxydivorans CO-1-SRB	2896106	CDS	2658	4	0.00150489	2	0.000752445	0	0
Desulfotomaculum gibsoniae DSM 7213	4843858	CDS	4644	5	0.00107666	6	0.00129199	6	0.00129199
Desulfotomaculum kuznetsovii DSM 6115	3607969	CDS	3399	2	0.000588408	4	0.00117682	2	0.000588408
Desulfotomaculum nigrificans DSM 574	2947895	CDS	2921	2	0.000684697	3	0.00102705	0	0
Desulfotomaculum reducens MI-1	3628911	CDS	3276	2	0.000610501	4	0.001221	3	0.000915751
Desulfotomaculum ruminis DSM 2154	3974663	CDS	3797	2	0.000526732	5	0.00131683	1	0.000263366
Desulfovibrio aespoeensis Aspo-2	3633594	CDS	3305	6	0.00181543	13	0.00393343	1	0.000302572
Desulfovibrio africanus str. Walvis Bay	4205610	CDS	3726	7	0.00187869	8	0.00214707	3	0.000805153
Desulfovibrio alaskensis G20	3734541	CDS	3259	3	0.000920528	16	0.00490948	4	0.00122737
Desulfovibrio desulfuricans ND132	3861956	CDS	3455	14	0.0040521	18	0.00520984	3	0.000868307
Desulfovibrio desulfuricans subsp. desulfuricans s	2876712	CDS	2357	3	0.0012728	8	0.00339415	1	0.000424268
Desulfovibrio fructosovorans JJ	4680677	CDS	4159	6	0.00144265	9	0.00216398	5	0.00120221
Desulfovibrio magneticus RS-1	5326502	CDS	4700	8	0.00170213	9	0.00191489	2	0.000425532
Desulfovibrio piger ATCC 29098	2834083	CDS	3114	9	0.00289017	9	0.00289017	3	0.000963391
Desulfovibrio salexigens DSM 2638	4294158	CDS	3808	6	0.00157563	4	0.00105042	10	0.00262605
Desulfovibrio sp. 3_1_syn3	3624942	fragment	3769	37	0.00981693	39	0.0103476	29	0.00769435
Desulfovibrio sp. 6_1_46AFAA	3831523	CDS	3326	23	0.00691521	23	0.00691521	15	0.00450992
Desulfovibrio sp. A2	4156777	CDS	3880	18	0.00463918	16	0.00412371	5	0.00128866
Desulfovibrio sp. FW1012B	4221470	fragment	4225	30	0.00710059	27	0.00639053	19	0.00449704
Desulfovibrio sp. U5L	4587319	fragment	4604	25	0.00543006	19	0.00412685	16	0.00347524
Desulfovibrio vulgaris DP4	3665542	CDS	3092	4	0.00129366	7	0.00226391	1	0.000323415
Desulfovibrio vulgaris RCH1	3739668	CDS	3222	5	0.00155183	8	0.00248293	2	0.000620732
Desulfovibrio vulgaris str. Hildenborough	3782883	CDS	3536	7	0.00197964	9	0.00254525	3	0.000848416
Desulfovibrio vulgaris str. 'Miyazaki F'	4043507	CDS	3181	20	0.00628733	16	0.00502986	5	0.00157183
Desulfurispirillum indicum S5	2933608	CDS	2572	15	0.00583204	14	0.00544323	14	0.00544323
Desulfurivibrio alkaliphilus AHT2	3101470	CDS	2621	6	0.0022892	5	0.00190767	5	0.00190767
Desulfurobacterium thermolithotrophum DSM 11699	1548364	CDS	1509	1	0.000662691	0	0	2	0.00132538
Desulfurococcus fermentans DSM 16532	1387629	CDS	1421	0	0	0	0	0	0
Desulfurococcus kamchatkensis 1221n	1368824	CDS	1471	0	0	0	0	0	0
Desulfurococcus mucosus DSM 2162	1318728	CDS	1345	0	0	0	0	0	0
Desulfuromonas acetoxidans DSM 684	3834241	CDS	3234	5	0.00154607	3	0.000927644	2	0.000618429
Dethiobacter alkaliphilus AHT 1	3122241	CDS	3163	2	0.000632311	3	0.000948467	3	0.000948467
Dethiosulfovibrio peptidovorans DSM 11002	2582383	CDS	2458	1	0.000406835	1	0.000406835	0	0
Dialister invisus DSM 15470	1901493	CDS	1954	1	0.000511771	5	0.00255885	0	0
Dialister micraerophilus DSM 19965	1259365	CDS	1243	5	0.00402253	3	0.00241352	7	0.00563154
Dialister microaerophilus UPII 345-E	1398107	CDS	1310	4	0.00305344	5	0.00381679	1	0.000763359
Dialister succinatiphilus YIT 11850	2461889	CDS	2155	3	0.00139211	7	0.00324826	2	0.000928074
Dichelobacter nodosus VCS1703A	1392946	CDS	1281	9	0.00702576	4	0.00312256	7	0.00546448
Dickeya dadantii 3937	4942550	CDS	4550	56	0.0123077	30	0.00659341	98	0.0215385
Dickeya dadantii Ech586	4823043	CDS	4145	60	0.0144753	46	0.0110977	115	0.0277443
Dickeya dadantii Ech703	4684313	CDS	3971	54	0.0135986	38	0.00956938	76	0.0191388
Dickeya zeae Ech1591	4818331	CDS	4164	51	0.0122478	37	0.00888569	88	0.0211335
Dictyoglomus thermophilum H-6-12	1967208	CDS	1913	0	0	1	0.000522739	0	0
Dictyoglomus turgidum DSM 6724	1861634	CDS	1745	0	0	0	0	0	0
Dietzia cinnamea P4	3562128	CDS	3538	55	0.0155455	99	0.0279819	14	0.00395704
Dinoroseobacter shibae DFL 12	4424244	CDS	4192	6	0.0014313	12	0.0028626	3	0.000715649
Diplorickettsia massiliensis 20B	1727973	fragment	1730	20	0.0115607	19	0.0109827	29	0.016763
Diplosphaera colitermitum TAV2	5231692	CDS	4826	12	0.00248653	13	0.00269374	6	0.00124327
Dokdonia donghaensis MED134	3305077	CDS	2852	1	0.000350631	1	0.000350631	9	0.00315568
Dolosigranulum pigrum ATCC 51524	1847839	CDS	1692	4	0.00236407	9	0.00531915	4	0.00236407
Dorea formicigenerans 4_6_53AFAA	3834676	CDS	3840	9	0.00234375	7	0.00182292	2	0.000520833
Dorea formicigenerans ATCC 27755	3195037	CDS	3277	18	0.00549283	12	0.00366189	4	0.00122063
Dorea longicatena DSM 13814	2932000	CDS	2970	29	0.00976431	16	0.00538721	9	0.0030303
Dyadobacter fermentans DSM 18053	6972784	CDS	5720	2	0.00034965	1	0.000174825	4	0.000699301
Dysgonomonas gadei ATCC BAA-286	5170865	CDS	4156	13	0.00312801	12	0.00288739	11	0.00264678
Dysgonomonas mossii DSM 22836	3955254	CDS	3429	4	0.00116652	1	0.00029163	2	0.00058326
Ectothiorhodospira sp. PHS-1	2948332	CDS	2791	15	0.00537442	15	0.00537442	9	0.00322465
Edwardsiella ictaluri 93-146	3831338	CDS	3784	52	0.0137421	34	0.0089852	111	0.029334
Edwardsiella ictaluri ATCC 33202	3703688	fragment	3759	69	0.0183559	52	0.0138335	149	0.0396382
Edwardsiella tarda 080813	4296944	fragment	4333	107	0.0246942	68	0.0156935	190	0.0438495
Edwardsiella tarda ATCC 15947	3694689	fragment	3820	57	0.0149215	32	0.00837696	121	0.0316754
Edwardsiella tarda ATCC 23685	3638326	CDS	3964	49	0.0123613	23	0.00580222	107	0.0269929
Edwardsiella tarda DT	3759581	fragment	3800	87	0.0228947	51	0.0134211	164	0.0431579
Edwardsiella tarda EIB202	3809588	CDS	3592	54	0.0150334	27	0.0075167	121	0.033686
Edwardsiella tarda FL6-60	3818129	CDS	3257	52	0.0159656	27	0.00828984	122	0.0374578
Eggerthella lenta DSM 2243	3635613	CDS	3071	25	0.00814067	18	0.00586128	0	0
Eggerthella sp. 1_3_56FAA	3392954	CDS	2936	25	0.00851499	19	0.00647139	0	0
Eggerthella sp. HGA1	3368217	CDS	3023	25	0.00826993	19	0.00628515	0	0
Eggerthella sp. YY7918	3128977	CDS	2680	2	0.000746269	3	0.0011194	2	0.000746269
Ehrlichia canis str. Jake	1315682	CDS	925	1	0.00108108	1	0.00108108	1	0.00108108
Ehrlichia chaffeensis str. Arkansas	1179664	CDS	1106	2	0.00180832	2	0.00180832	2	0.00180832
Ehrlichia chaffeensis str. Sapulpa	1007309	CDS	805	2	0.00248447	2	0.00248447	1	0.00124224
Ehrlichia ruminantium str. Gardel	1501926	CDS	950	2	0.00210526	2	0.00210526	0	0
Ehrlichia ruminantium str. Welgevonden	3031869	CDS	1846	4	0.00216685	4	0.00216685	0	0
Eikenella corrodens ATCC 23834	2142492	CDS	2627	17	0.00647126	10	0.00380662	7	0.00266464
Elizabethkingia anophelis Ag1	4050149	CDS	3648	6	0.00164474	4	0.00109649	4	0.00109649
Elusimicrobium minutum Pei191	1645673	CDS	1530	0	0	1	0.000653595	1	0.000653595
Emticicia oligotrophica DSM 17448	5223575	CDS	4267	6	0.00140614	4	0.000937427	6	0.00140614
Encephalitozoon cuniculi GB-M1	2515482	CDS	1996	0	0	0	0	0	0
Encephalitozoon intestinalis ATCC 50506	2217646	CDS	1833	0	0	0	0	0	0
Endoriftia persephone 'Hot96_1+Hot96_2'	3249435	CDS	6414	9	0.00140318	8	0.00124727	7	0.00109136
endosymbiont of Bathymodiolus sp.	621153	CDS	636	5	0.00786164	4	0.00628931	5	0.00786164
endosymbiont of Riftia pachyptila (vent Ph05)	3500314	CDS	3182	14	0.00439975	6	0.00188561	9	0.00282841
endosymbiont of Tevnia jerichonana (vent Tica)	3642162	CDS	3230	14	0.00433437	5	0.00154799	8	0.00247678
Enhydrobacter aerosaccus SK60	2705323	CDS	2573	138	0.0536339	234	0.0909444	66	0.025651
Enterobacter aerogenes KCTC 2190	15845942	CDS	4912	78	0.0158795	51	0.0103827	142	0.0289088
Enterobacter amnigenus CV9	4581348	CDS	4300	157	0.0365116	171	0.0397674	396	0.092093
Enterobacter asburiae LF7a	5019896	CDS	4613	104	0.022545	50	0.0108389	224	0.0485584
Enterobacter cancerogenus ATCC 35316	4642768	CDS	4618	90	0.019489	64	0.0138588	180	0.0389779
Enterobacter cloacae EcWSU1	4902606	CDS	4620	109	0.0235931	76	0.0164502	374	0.0809524
Enterobacter cloacae SCF1	4820309	CDS	4400	67	0.0152273	50	0.0113636	150	0.0340909
Enterobacter cloacae subsp. cloacae ATCC 13047	5608400	CDS	5518	116	0.0210221	111	0.020116	407	0.0737586
Enterobacter cloacae subsp. cloacae NCTC 9394	4912795	CDS	3725	74	0.0198658	50	0.0134228	221	0.0593289
Enterobacter cloacae subsp. dissolvens SDM	4975533	CDS	4542	93	0.0204756	62	0.0136504	196	0.0431528
Enterobacter hormaechei ATCC 49162	4815262	CDS	4671	86	0.0184115	65	0.0139156	241	0.0515949
Enterobacter mori LMG 25706	4961944	CDS	4624	81	0.0175173	49	0.0105969	164	0.0354671
Enterobacter sp. 638	4682903	CDS	4240	129	0.0304245	118	0.0278302	257	0.0606132
Enterobacteria phage CUS-3	41223	fragment	32	0	0	0	0	0	0
Enterobacteriaceae bacterium 9_2_54FAA	4674221	CDS	4162	363	0.0872177	72	0.0172994	897	0.215521
Enterococcus casseliflavus ATCC 12755	3562009	CDS	3548	29	0.00817362	57	0.0160654	32	0.00901917
Enterococcus casseliflavus EC10	3423270	fragment	3446	31	0.00899594	62	0.0179919	34	0.00986651
Enterococcus casseliflavus EC20	3392502	fragment	3422	25	0.00730567	43	0.0125658	25	0.00730567
Enterococcus casseliflavus EC30	3415885	fragment	3450	33	0.00956522	64	0.0185507	34	0.00985507
Enterococcus durans LMG10746	4374668	CDS	4330	16	0.00369515	65	0.0150115	17	0.0039261
Enterococcus faecalis 62	3208956	CDS	3027	196	0.0647506	78	0.0257681	1739	0.574496
Enterococcus faecalis ARO1/DG	2821089	fragment	2840	165	0.0580986	48	0.0169014	1845	0.649648
Enterococcus faecalis ATCC 29200	2941468	CDS	2955	166	0.056176	56	0.0189509	1924	0.6511
Enterococcus faecalis ATCC 4200	3008852	fragment	3048	199	0.0652887	80	0.0262467	1974	0.647638
Enterococcus faecalis CH188	3158913	fragment	3219	177	0.054986	72	0.0223672	1996	0.620068
Enterococcus faecalis D32	3066848	CDS	2965	155	0.0522766	47	0.0158516	1656	0.558516
Enterococcus faecalis D6	2886934	fragment	2906	173	0.059532	60	0.0206469	1952	0.671714
Enterococcus faecalis DAPTO 512	3060004	CDS	3104	149	0.0480026	46	0.0148196	1588	0.511598
Enterococcus faecalis DAPTO 516	3061230	CDS	3100	152	0.0490323	48	0.0154839	1589	0.512581
Enterococcus faecalis DS5	3128174	fragment	3190	180	0.0564263	71	0.0222571	2065	0.647335
Enterococcus faecalis E1Sol	2853151	fragment	2891	161	0.0556901	49	0.0169492	1847	0.638879
Enterococcus faecalis Fly1	2790649	fragment	2840	140	0.0492958	40	0.0140845	1778	0.626056
Enterococcus faecalis HH22	3057990	CDS	3227	153	0.0474125	35	0.010846	1638	0.507592
Enterococcus faecalis HIP11704	3129967	fragment	3200	184	0.0575	68	0.02125	1978	0.618125
Enterococcus faecalis JH1	2994534	fragment	3043	182	0.0598094	66	0.0216891	2012	0.66119
Enterococcus faecalis Merz96	3037891	fragment	3087	165	0.05345	64	0.0207321	1855	0.600907
Enterococcus faecalis OG1RF	2744021	CDS	2579	135	0.0523459	29	0.0112447	1657	0.642497
Enterococcus faecalis PC1.1	2756746	CDS	2619	141	0.0538373	31	0.0118366	1665	0.635739
Enterococcus faecalis R712	3042569	CDS	3086	144	0.0466623	43	0.0139339	1582	0.512638
Enterococcus faecalis S613	3047852	CDS	3096	144	0.0465116	43	0.0138889	1581	0.510659
Enterococcus faecalis T1	2905629	fragment	2947	194	0.0658297	76	0.0257889	2123	0.720394
Enterococcus faecalis T11	2729089	fragment	2755	152	0.0551724	44	0.015971	1838	0.667151
Enterococcus faecalis T2	3204817	fragment	3266	171	0.0523576	60	0.0183711	1905	0.583282
Enterococcus faecalis T3	2783549	fragment	2805	173	0.0616756	59	0.0210339	1931	0.688414
Enterococcus faecalis T8	2985409	fragment	3044	210	0.0689882	85	0.0279238	1945	0.638962
Enterococcus faecalis TUSoD Ef11	2839960	CDS	2705	204	0.0754159	72	0.0266174	1684	0.622551
Enterococcus faecalis TX0012	2822996	CDS	2743	128	0.0466642	29	0.0105724	1516	0.55268
Enterococcus faecalis TX0017	3002554	CDS	3074	150	0.0487964	37	0.0120364	1666	0.541965
Enterococcus faecalis TX0027	3067491	CDS	3124	162	0.0518566	47	0.0150448	1745	0.558579
Enterococcus faecalis TX0031	2825338	CDS	2759	137	0.0496557	32	0.0115984	1744	0.632113
Enterococcus faecalis TX0043	2816963	CDS	2838	180	0.0634249	56	0.0197322	1719	0.605708
Enterococcus faecalis TX0102	2875683	CDS	2831	152	0.0536913	49	0.0173084	1809	0.638997
Enterococcus faecalis TX0104	3115485	CDS	3273	137	0.0418576	40	0.0122212	1542	0.471127
Enterococcus faecalis TX0109	2971839	CDS	2987	155	0.0518915	46	0.0154001	1612	0.539672
Enterococcus faecalis TX0309A	3118120	CDS	3205	152	0.0474259	35	0.0109204	1632	0.509204
Enterococcus faecalis TX0309B	3113883	CDS	3210	154	0.0479751	35	0.0109034	1635	0.509346
Enterococcus faecalis TX0312	2790754	CDS	2789	164	0.0588024	53	0.0190032	1790	0.641807
Enterococcus faecalis TX0411	3130014	CDS	3245	182	0.0560863	59	0.0181818	1696	0.52265
Enterococcus faecalis TX0470	2882601	CDS	2902	144	0.049621	30	0.0103377	1640	0.565127
Enterococcus faecalis TX0630	3234577	CDS	3411	152	0.0445617	45	0.0131926	1705	0.499853
Enterococcus faecalis TX0635	3174415	CDS	3263	154	0.0471958	46	0.0140975	1688	0.517315
Enterococcus faecalis TX0645	3180729	CDS	3278	172	0.052471	47	0.014338	1684	0.513728
Enterococcus faecalis TX0855	2990838	CDS	3032	158	0.0521108	38	0.012533	1655	0.545844
Enterococcus faecalis TX0860	3067301	CDS	3114	148	0.0475273	40	0.0128452	1624	0.521516
Enterococcus faecalis TX1302	2888804	CDS	2853	147	0.0515247	38	0.0133193	1587	0.556257
Enterococcus faecalis TX1322	2935369	CDS	3007	176	0.0585301	58	0.0192883	1685	0.560359
Enterococcus faecalis TX1341	3005688	CDS	3035	149	0.0490939	29	0.00955519	1646	0.542339
Enterococcus faecalis TX1342	2841656	CDS	2793	148	0.0529896	27	0.00966702	1628	0.582886
Enterococcus faecalis TX1346	2788104	CDS	2827	156	0.0551822	58	0.0205164	1549	0.547931
Enterococcus faecalis TX1467	3034923	CDS	3510	168	0.0478632	54	0.0153846	1799	0.512536
Enterococcus faecalis TX2134	3126823	CDS	3196	159	0.0497497	42	0.0131414	1720	0.538173
Enterococcus faecalis TX2137	2972169	CDS	3000	156	0.052	32	0.0106667	1639	0.546333
Enterococcus faecalis TX2141	2908413	CDS	2970	203	0.0683502	63	0.0212121	1679	0.56532
Enterococcus faecalis TX4000	2845470	CDS	2858	173	0.0605318	55	0.0192442	1652	0.578027
Enterococcus faecalis TX4244	2930660	CDS	2902	145	0.0499655	34	0.0117161	1689	0.582012
Enterococcus faecalis TX4248	3192812	CDS	3278	169	0.0515558	55	0.0167785	1776	0.541794
Enterococcus faecalis V583	3365313	CDS	3265	152	0.0465544	48	0.0147014	1627	0.498315
Enterococcus faecalis X98	2909529	fragment	2949	192	0.0651068	75	0.0254323	2023	0.685995
Enterococcus faecium 1,141,733	2865114	fragment	2908	64	0.0220083	286	0.0983494	63	0.0216644
Enterococcus faecium 1,230,933	2951887	fragment	3106	58	0.0186735	626	0.201545	50	0.0160979
Enterococcus faecium 1,231,408	2889448	fragment	3073	36	0.0117149	514	0.167263	36	0.0117149
Enterococcus faecium 1,231,410	2943813	fragment	3056	35	0.0114529	616	0.201571	32	0.0104712
Enterococcus faecium 1,231,501	2799375	fragment	2872	68	0.0236769	631	0.219708	70	0.0243733
Enterococcus faecium 1,231,502	2926113	fragment	3030	52	0.0171617	593	0.19571	51	0.0168317
Enterococcus faecium Aus0004	3024783	CDS	2932	33	0.0112551	532	0.181446	26	0.00886767
Enterococcus faecium C68	2940891	fragment	3031	47	0.0155064	604	0.199274	38	0.0125371
Enterococcus faecium Com12	2685402	fragment	2720	63	0.0231618	283	0.104044	62	0.0227941
Enterococcus faecium Com15	2771455	fragment	2807	67	0.0238689	311	0.110794	67	0.0238689
Enterococcus faecium D344SRF	2750463	CDS	2678	22	0.00821509	500	0.186706	15	0.00560119
Enterococcus faecium DO	3059135	CDS	3114	71	0.0228003	576	0.184971	64	0.0205523
Enterococcus faecium E1039	2506930	CDS	2587	27	0.0104368	564	0.218013	24	0.00927716
Enterococcus faecium E1071	2704890	CDS	2714	25	0.0092115	545	0.200811	18	0.00663228
Enterococcus faecium E1162	2715383	CDS	2694	21	0.0077951	521	0.193393	15	0.00556793
Enterococcus faecium E1636	2842692	CDS	2940	31	0.0105442	550	0.187075	29	0.00986395
Enterococcus faecium E1679	2932953	CDS	3043	32	0.0105159	540	0.177456	31	0.0101873
Enterococcus faecium E4452	2772407	CDS	2715	27	0.00994475	530	0.195212	18	0.00662983
Enterococcus faecium E4453	2823007	CDS	2822	27	0.00956768	531	0.188164	23	0.00815025
Enterococcus faecium E980	2798216	CDS	2869	46	0.0160335	256	0.0892297	43	0.0149878
Enterococcus faecium LCT-EF128	2593481	fragment	2651	52	0.0196152	636	0.239909	47	0.0177292
Enterococcus faecium LCT-EF90	2715222	fragment	2769	69	0.0249187	331	0.119538	79	0.0285302
Enterococcus faecium PC4.1	2814763	CDS	2695	23	0.00853432	225	0.0834879	25	0.00927644
Enterococcus faecium TC 6	2883940	fragment	3011	38	0.0126204	606	0.201262	32	0.0106277
Enterococcus faecium TX0082	2696084	CDS	2813	23	0.00817632	520	0.184856	16	0.00568788
Enterococcus faecium TX0133A	2935245	CDS	3118	22	0.00705581	533	0.170943	17	0.00545221
Enterococcus faecium TX0133a01	3079082	CDS	3262	22	0.00674433	539	0.165236	22	0.00674433
Enterococcus faecium TX0133a04	2927918	CDS	3097	23	0.00742654	533	0.172102	16	0.00516629
Enterococcus faecium TX0133B	2932434	CDS	3110	21	0.00675241	536	0.172347	19	0.00610932
Enterococcus faecium TX0133C	2913059	CDS	3097	23	0.00742654	530	0.171133	18	0.00581208
Enterococcus faecium TX1330	2726429	CDS	2777	42	0.0151242	239	0.0860641	46	0.0165646
Enterococcus faecium U0317	2897399	CDS	2965	36	0.0121417	526	0.177403	32	0.0107926
Enterococcus gallinarum EG2	3134429	fragment	3159	37	0.0117126	68	0.0215258	34	0.0107629
Enterococcus hirae ATCC 9790	8513299	CDS	2756	13	0.00471698	29	0.0105225	17	0.00616836
Enterococcus hirae SB10	2948840	CDS	2834	17	0.00599859	37	0.0130558	25	0.00882145
Enterococcus italicus DSM 15952	2312990	CDS	2405	59	0.0245322	89	0.0370062	124	0.0515593
Enterococcus malodoratus FAM208_55	4269749	CDS	4233	24	0.00566974	84	0.0198441	31	0.00732341
Enterococcus mundtii crl1656	3064512	fragment	3420	46	0.0134503	52	0.0152047	37	0.0108187
Enterococcus phage EF62phi	30622	fragment	38	0	0	0	0	0	0
Enterococcus saccharolyticus 30_1	3124392	CDS	3011	32	0.0106277	57	0.0189306	39	0.0129525
Enterococcus saccharominimus M17_423	2265334	CDS	2234	37	0.0165622	46	0.0205909	91	0.0407341
Enterococcus sp. 7L76	3101575	CDS	2295	147	0.0640523	41	0.0178649	1306	0.569063
Epulopiscium sp. 'N.t. morphotype B'	2689617	CDS	2173	1	0.000460193	1	0.000460193	0	0
Eremococcus coleocola ACS-139-V-Col8	1775899	CDS	1720	10	0.00581395	11	0.00639535	5	0.00290698
Eremothecium cymbalariae DBVPG#7215	9669662	CDS	4434	59	0.0133063	66	0.014885	46	0.0103744
Erwinia amylovora ATCC 49946	3909788	CDS	3567	61	0.0171012	31	0.00869078	83	0.0232689
Erwinia amylovora CFBP1430	3845097	CDS	3706	63	0.0169995	33	0.00890448	85	0.0229358
Erwinia billingiae Eb661	5378407	CDS	4917	79	0.0160667	52	0.0105756	123	0.0250153
Erwinia pyrifoliae DSM 12163	4090750	CDS	4018	58	0.014435	36	0.00895968	104	0.0258835
Erwinia pyrifoliae Ep1/96	4075844	CDS	3698	58	0.0156842	36	0.00973499	101	0.0273121
Erwinia sp. Ejp617	3962999	CDS	3672	60	0.0163399	35	0.00953159	95	0.0258715
Erwinia tasmaniensis Et1/99	4075833	CDS	3624	65	0.017936	30	0.00827815	96	0.0264901
Erysipelothrix rhusiopathiae ATCC 19414	1750319	CDS	1645	5	0.00303951	12	0.00729483	5	0.00303951
Erysipelothrix rhusiopathiae str. Fujisawa	1791916	CDS	1698	3	0.00176678	9	0.00530035	2	0.00117786
Erysipelotrichaceae bacterium 2_2_44A	4977707	CDS	4976	11	0.00221061	6	0.00120579	4	0.000803859
Erysipelotrichaceae bacterium 21_3	4412940	CDS	4324	4	0.000925069	2	0.000462535	4	0.000925069
Erysipelotrichaceae bacterium 3_1_53	4466860	CDS	3861	4	0.001036	3	0.000777001	4	0.001036
Erysipelotrichaceae bacterium 5_2_54FAA	3170963	fragment	3212	21	0.00653798	18	0.00560399	18	0.00560399
Erysipelotrichaceae bacterium 6_1_45	4845933	CDS	4826	6	0.00124327	7	0.00145048	4	0.000828844
Erythrobacter litoralis HTCC2594	9155358	CDS	3011	10	0.00332116	12	0.00398539	3	0.000996347
Erythrobacter sp. NAP1	3280489	CDS	3177	6	0.00188857	8	0.0025181	4	0.00125905
Erythrobacter sp. SD-21	2977884	CDS	2941	11	0.00374022	6	0.00204012	1	0.00034002
Escherichia albertii TW07627	4705313	CDS	4409	227	0.0514856	53	0.0120209	322	0.0730324
Escherichia albertii TW08933	4513494	fragment	4693	92	0.0196037	65	0.0138504	187	0.0398466
Escherichia albertii TW11588	4463584	fragment	4464	114	0.0255376	77	0.0172491	208	0.046595
Escherichia albertii TW15818	4725874	fragment	4921	89	0.0180858	62	0.0125991	173	0.0351555
Escherichia blattae DSM 4481	4163709	CDS	3904	69	0.0176742	34	0.00870902	107	0.0274078
Escherichia coli 042	5364856	CDS	4922	128	0.0260057	75	0.0152377	181	0.0367737
Escherichia coli 1.2264	5514546	CDS	5490	102	0.0185792	64	0.0116576	166	0.0302368
Escherichia coli 1.2741	5697196	CDS	5731	108	0.0188449	68	0.0118653	183	0.0319316
Escherichia coli 101-1	4988786	CDS	4615	130	0.028169	64	0.0138678	202	0.0437703
Escherichia coli 1827-70	4810208	CDS	4707	116	0.0246441	71	0.0150839	193	0.0410028
Escherichia coli 1E14	4647313	CDS	4472	101	0.022585	72	0.0161002	220	0.049195
Escherichia coli 2.3916	5650884	CDS	5995	122	0.0203503	81	0.0135113	217	0.0361968
Escherichia coli 2.4168	4751699	CDS	4643	152	0.0327375	92	0.0198148	239	0.0514753
Escherichia coli 2362-75	5181529	CDS	5220	106	0.0203065	66	0.0126437	181	0.0346743
Escherichia coli 2534-86	5298508	CDS	5518	103	0.0186662	61	0.0110547	177	0.0320768
Escherichia coli 3.2303	4954743	CDS	4981	114	0.022887	72	0.0144549	179	0.0359366
Escherichia coli 3.2608	5460284	CDS	5506	109	0.0197966	65	0.0118053	176	0.0319651
Escherichia coli 3.3884	5233156	CDS	5142	110	0.0213925	64	0.0124465	181	0.0352003
Escherichia coli 3003	4925223	CDS	4825	95	0.0196891	62	0.0128497	158	0.0327461
Escherichia coli 3030-1	5259302	CDS	5346	111	0.0207632	64	0.0119716	189	0.0353535
Escherichia coli 3431	5230881	CDS	5213	245	0.0469979	90	0.0172645	341	0.0654134
Escherichia coli 4.0522	5845090	CDS	6113	108	0.0176673	67	0.0109602	189	0.0309177
Escherichia coli 4.0967	5882170	CDS	6097	114	0.0186977	70	0.0114811	193	0.0316549
Escherichia coli 4_1_47FAA	5270247	CDS	5306	106	0.0199774	76	0.0143234	160	0.0301545
Escherichia coli 5.0588	5012453	CDS	4973	101	0.0203097	65	0.0130706	172	0.0345868
Escherichia coli 5.0959	5426432	CDS	5537	100	0.0180603	62	0.0111974	176	0.0317862
Escherichia coli 536	4948662	CDS	4619	96	0.0207837	59	0.0127733	167	0.036155
Escherichia coli 53638	5081025	CDS	4803	135	0.0281074	63	0.0131168	211	0.0439309
Escherichia coli 541-1	5008930	CDS	4917	134	0.0272524	103	0.0209477	247	0.0502339
Escherichia coli 541-15	5043226	CDS	4991	127	0.0254458	92	0.0184332	278	0.0557003
Escherichia coli 55989	5181003	CDS	4760	153	0.0321429	63	0.0132353	229	0.0481092
Escherichia coli 576-1	5200095	CDS	5222	112	0.0214477	73	0.0139793	183	0.035044
Escherichia coli 75	4605874	CDS	4418	117	0.0264826	75	0.016976	188	0.0425532
Escherichia coli 83972	5075406	CDS	5255	101	0.0192198	62	0.0117983	163	0.0310181
Escherichia coli 9.0111	5741311	CDS	5995	110	0.0183486	66	0.0110092	183	0.0305254
Escherichia coli 9.1649	5102049	fragment	5118	179	0.0349746	162	0.031653	335	0.0654553
Escherichia coli 900105 (10e)	5570440	CDS	5808	106	0.0182507	61	0.0105028	181	0.0311639
Escherichia coli 93.0624	5288075	CDS	5296	108	0.0203927	63	0.0118958	177	0.0334215
Escherichia coli 93-001	5388919	CDS	5714	104	0.0182009	63	0.0110256	161	0.0281764
Escherichia coli 95.0941	4786951	fragment	4815	175	0.0363448	143	0.0296989	286	0.0593977
Escherichia coli 96.0497	5022180	CDS	4862	103	0.0211847	59	0.0121349	166	0.0341423
Escherichia coli 96.154	4962059	CDS	4822	103	0.0213604	63	0.0130651	165	0.0342182
Escherichia coli 97.0246	5507326	CDS	5731	109	0.0190194	60	0.0104694	186	0.0324551
Escherichia coli 97.0264	5230651	fragment	5309	168	0.0316444	134	0.0252402	286	0.0538708
Escherichia coli AA86	4990194	CDS	4608	92	0.0199653	57	0.0123698	144	0.03125
Escherichia coli ABU 83972	5139434	CDS	4796	102	0.0212677	61	0.0127189	164	0.0341952
Escherichia coli AI27	4907755	CDS	4683	102	0.0217809	70	0.0149477	174	0.0371557
Escherichia coli APEC O1	5519017	CDS	4853	119	0.0245209	68	0.014012	197	0.0405934
Escherichia coli ATCC 8739	4751405	CDS	4200	126	0.03	68	0.0161905	201	0.0478571
Escherichia coli B str. REL606	4640568	CDS	4205	162	0.0385256	71	0.0168847	241	0.0573127
Escherichia coli B088	4944201	fragment	5013	133	0.026531	105	0.0209455	235	0.0468781
Escherichia coli B093	5198326	CDS	4904	100	0.0203915	63	0.0128467	160	0.0326264
Escherichia coli B171	5436527	CDS	4990	103	0.0206413	59	0.0118236	163	0.0326653
Escherichia coli B185	5106858	fragment	5163	132	0.0255665	108	0.0209181	233	0.0451288
Escherichia coli B354	4831934	fragment	4869	129	0.0264941	107	0.0219758	212	0.0435408
Escherichia coli B41	5020120	CDS	4908	145	0.0295436	82	0.0167074	239	0.048696
Escherichia coli B799	5306495	CDS	5114	109	0.021314	64	0.0125147	167	0.0326555
Escherichia coli B7A	5308906	CDS	4702	92	0.0195661	56	0.0119098	166	0.0353041
Escherichia coli BL21(DE3)	9177728	CDS	8363	345	0.0412531	139	0.0166208	518	0.0619395
Escherichia coli 'BL21-Gold(DE3)pLysS AG'	4579349	CDS	4229	155	0.0366517	72	0.0170253	240	0.056751
Escherichia coli BW2952	4584981	CDS	4085	128	0.0313341	82	0.0200734	189	0.0462668
Escherichia coli CFT073	5399888	CDS	5370	117	0.0217877	72	0.0134078	187	0.0348231
Escherichia coli cloneA_i1	4764393	CDS	4695	96	0.0204473	57	0.0121406	161	0.0342918
Escherichia coli CUMT8	4722798	CDS	4565	100	0.0219058	64	0.0140197	174	0.0381161
Escherichia coli DEC10A	5378223	CDS	5706	104	0.0182264	62	0.0108658	179	0.0313705
Escherichia coli DEC10B	5589369	CDS	5967	106	0.0177644	61	0.0102229	185	0.0310039
Escherichia coli DEC10C	5540962	CDS	5888	108	0.0183424	62	0.0105299	179	0.0304008
Escherichia coli DEC10D	5414048	CDS	5736	106	0.0184798	62	0.0108089	183	0.0319038
Escherichia coli DEC10E	5178887	CDS	5223	106	0.0202948	66	0.0126364	183	0.0350373
Escherichia coli DEC10F	5775016	CDS	6076	114	0.0187623	67	0.011027	189	0.031106
Escherichia coli DEC11A	5224910	CDS	5249	120	0.0228615	63	0.0120023	184	0.0350543
Escherichia coli DEC11B	5239770	CDS	5269	115	0.0218258	66	0.0125261	176	0.0334029
Escherichia coli DEC11C	5561389	CDS	5853	117	0.0199897	65	0.0111054	192	0.0328037
Escherichia coli DEC11D	5313771	CDS	5358	111	0.0207167	62	0.0115715	182	0.0339679
Escherichia coli DEC11E	5133797	CDS	5174	107	0.0206803	61	0.0117897	171	0.0330499
Escherichia coli DEC12A	5371480	CDS	5627	114	0.0202595	61	0.0108406	184	0.0326995
Escherichia coli DEC12B	5499126	CDS	5780	119	0.0205882	67	0.0115917	214	0.0370242
Escherichia coli DEC12C	5457666	CDS	5788	118	0.020387	69	0.0119212	199	0.0343815
Escherichia coli DEC12D	5413817	CDS	5641	129	0.0228683	69	0.0122319	212	0.037582
Escherichia coli DEC12E	5305546	CDS	5427	121	0.0222959	68	0.0125299	197	0.0363
Escherichia coli DEC13A	4696573	CDS	4633	101	0.0218001	60	0.0129506	174	0.0375567
Escherichia coli DEC13B	4717101	CDS	4664	103	0.022084	60	0.0128645	172	0.0368782
Escherichia coli DEC13C	5304585	CDS	5385	106	0.0196843	64	0.0118849	189	0.0350975
Escherichia coli DEC13D	5018483	CDS	4988	106	0.021251	62	0.0124298	185	0.037089
Escherichia coli DEC13E	4986803	CDS	4927	104	0.0211082	61	0.0123808	183	0.0371423
Escherichia coli DEC14A	4958709	CDS	4909	110	0.0224078	64	0.0130373	179	0.0364636
Escherichia coli DEC14B	5282766	CDS	5394	115	0.02132	65	0.0120504	189	0.0350389
Escherichia coli DEC14C	5161023	CDS	5285	117	0.0221381	70	0.013245	193	0.0365184
Escherichia coli DEC14D	5187548	CDS	5241	123	0.0234688	63	0.0120206	208	0.0396871
Escherichia coli DEC15A	5254653	CDS	5284	116	0.0219531	68	0.012869	192	0.0363361
Escherichia coli DEC15B	5273476	CDS	5326	108	0.0202779	65	0.0122043	182	0.034172
Escherichia coli DEC15C	5208923	CDS	5162	108	0.0209221	65	0.012592	177	0.034289
Escherichia coli DEC15D	5218437	CDS	5183	108	0.0208374	65	0.012541	183	0.0353077
Escherichia coli DEC15E	5238755	CDS	5281	110	0.0208294	66	0.0124976	184	0.0348419
Escherichia coli DEC1A	5116723	CDS	5188	96	0.0185042	66	0.0127217	176	0.0339244
Escherichia coli DEC1B	5206732	CDS	5332	98	0.0183796	67	0.0125656	170	0.031883
Escherichia coli DEC1C	5285476	CDS	5357	99	0.0184805	67	0.012507	174	0.0324809
Escherichia coli DEC1D	5167878	CDS	5285	99	0.0187323	61	0.0115421	175	0.0331126
Escherichia coli DEC1E	5162006	CDS	5288	99	0.0187216	65	0.012292	181	0.0342284
Escherichia coli DEC2A	5099538	CDS	5237	98	0.018713	65	0.0124117	180	0.0343708
Escherichia coli DEC2B	5142882	CDS	5201	97	0.0186503	66	0.0126899	177	0.0340319
Escherichia coli DEC2C	5306961	CDS	5466	98	0.017929	65	0.0118917	179	0.0327479
Escherichia coli DEC2D	5103025	CDS	5127	97	0.0189194	65	0.012678	176	0.0343281
Escherichia coli DEC2E	5213745	CDS	5288	125	0.0236384	81	0.0153177	212	0.0400908
Escherichia coli DEC3A	5454101	CDS	5546	105	0.0189326	61	0.0109989	161	0.0290299
Escherichia coli DEC3B	5512048	CDS	5691	106	0.0186259	63	0.0110701	162	0.028466
Escherichia coli DEC3C	5490865	CDS	5702	106	0.01859	60	0.0105226	164	0.0287618
Escherichia coli DEC3D	5446465	CDS	5609	104	0.0185416	61	0.0108754	161	0.0287039
Escherichia coli DEC3E	5533527	CDS	5761	104	0.0180524	60	0.0104149	162	0.0281201
Escherichia coli DEC3F	5417175	CDS	5541	104	0.0187692	61	0.0110088	157	0.0283342
Escherichia coli DEC4A	5388018	CDS	5580	98	0.0175627	60	0.0107527	155	0.0277778
Escherichia coli DEC4B	5644140	CDS	5953	108	0.0181421	63	0.0105829	164	0.0275491
Escherichia coli DEC4C	5543393	CDS	5772	105	0.0181913	63	0.0109148	160	0.02772
Escherichia coli DEC4D	5396726	CDS	5539	109	0.0196786	65	0.011735	165	0.0297888
Escherichia coli DEC4E	5419441	CDS	5553	105	0.0189087	64	0.0115253	161	0.0289933
Escherichia coli DEC4F	5413240	CDS	5581	108	0.0193514	65	0.0116467	160	0.0286687
Escherichia coli DEC5A	5378805	CDS	5311	105	0.0197703	61	0.0114856	168	0.0316325
Escherichia coli DEC5B	5493056	CDS	5566	101	0.0181459	62	0.0111391	182	0.0326985
Escherichia coli DEC5C	5334528	CDS	5375	103	0.0191628	57	0.0106047	161	0.0299535
Escherichia coli DEC5D	5240417	CDS	5204	101	0.0194081	59	0.0113374	163	0.0313221
Escherichia coli DEC5E	5690842	CDS	5799	113	0.0194861	67	0.0115537	191	0.0329367
Escherichia coli DEC6A	5399180	CDS	5553	138	0.0248514	82	0.0147668	214	0.0385377
Escherichia coli DEC6B	5332653	CDS	5534	125	0.0225876	78	0.0140947	218	0.0393928
Escherichia coli DEC6C	5126504	CDS	5373	198	0.0368509	91	0.0169365	305	0.0567653
Escherichia coli DEC6D	4990448	CDS	5185	158	0.0304725	94	0.0181292	234	0.0451302
Escherichia coli DEC6E	5085078	CDS	5185	158	0.0304725	96	0.0185149	231	0.0445516
Escherichia coli DEC7A	5256917	CDS	5267	119	0.0225935	65	0.012341	184	0.0349345
Escherichia coli DEC7B	5249351	CDS	5287	127	0.0240212	78	0.0147532	211	0.0399092
Escherichia coli DEC7C	5317015	CDS	5296	117	0.0220921	74	0.0139728	195	0.0368202
Escherichia coli DEC7D	5370971	CDS	5397	120	0.0222346	68	0.0125996	190	0.0352047
Escherichia coli DEC7E	5147535	CDS	5113	114	0.0222961	67	0.0131039	179	0.0350088
Escherichia coli DEC8A	5664521	CDS	5994	111	0.0185185	68	0.0113447	185	0.0308642
Escherichia coli DEC8B	5380368	CDS	5610	104	0.0185383	62	0.0110517	180	0.0320856
Escherichia coli DEC8C	5921623	CDS	6357	113	0.0177757	70	0.0110115	203	0.0319333
Escherichia coli DEC8D	5469903	CDS	5630	106	0.0188277	61	0.0108348	182	0.0323268
Escherichia coli DEC8E	5327846	CDS	5574	107	0.0191963	62	0.0111231	180	0.0322928
Escherichia coli DEC9A	5418374	CDS	5583	112	0.0200609	64	0.0114634	188	0.0336737
Escherichia coli DEC9B	5370918	CDS	5480	109	0.0198905	62	0.0113139	186	0.0339416
Escherichia coli DEC9C	5203228	CDS	5240	107	0.0204198	63	0.0120229	181	0.034542
Escherichia coli DEC9D	5495405	CDS	5611	108	0.0192479	69	0.0122973	182	0.0324363
Escherichia coli DEC9E	5440375	CDS	5640	110	0.0195035	65	0.0115248	186	0.0329787
Escherichia coli DH1	9269387	CDS	8421	260	0.0308752	180	0.0213751	398	0.0472628
Escherichia coli E101	5189530	CDS	4915	103	0.0209563	72	0.014649	177	0.0360122
Escherichia coli E110019	5386147	CDS	4954	101	0.0203876	57	0.0115059	160	0.0322971
Escherichia coli E1167	4925958	CDS	4634	107	0.0230902	60	0.0129478	178	0.0384117
Escherichia coli E128010	5228338	CDS	5392	154	0.0285608	64	0.0118694	230	0.0426558
Escherichia coli E1520	4905090	CDS	4673	186	0.0398031	74	0.0158357	283	0.0605607
Escherichia coli E22	5537937	CDS	5120	102	0.0199219	64	0.0125	160	0.03125
Escherichia coli E24377A	5293132	CDS	4992	120	0.0240385	70	0.0140224	191	0.0382612
Escherichia coli E482	4841876	CDS	4535	125	0.0275634	73	0.016097	195	0.0429989
Escherichia coli EC1734	5437042	CDS	5569	104	0.0186748	61	0.0109535	161	0.02891
Escherichia coli EC1738	5487349	CDS	5573	104	0.0186614	61	0.0109456	162	0.0290687
Escherichia coli EC1845	5372224	CDS	5650	104	0.0184071	62	0.0109735	157	0.0277876
Escherichia coli EC1863	5386011	CDS	5600	101	0.0180357	62	0.0110714	155	0.0276786
Escherichia coli EC4013	5359795	CDS	5619	105	0.0186866	63	0.011212	161	0.0286528
Escherichia coli EC4100B	5119243	CDS	4915	105	0.0213632	62	0.0126144	184	0.0374364
Escherichia coli EC4196	5371650	CDS	5734	106	0.0184862	63	0.0109871	161	0.0280781
Escherichia coli EC4203	5400383	CDS	5722	105	0.0183502	63	0.0110101	162	0.0283118
Escherichia coli EC4402	5455764	CDS	5860	103	0.0175768	63	0.0107509	159	0.0271331
Escherichia coli EC4421	5323848	CDS	5573	106	0.0190203	63	0.0113045	163	0.0292482
Escherichia coli EC4422	5323013	CDS	5531	104	0.0188031	63	0.0113903	160	0.0289279
Escherichia coli EC4436	5423786	CDS	5687	106	0.018639	62	0.0109021	161	0.0283102
Escherichia coli EC4437	5415970	CDS	5727	104	0.0181596	60	0.0104767	160	0.0279378
Escherichia coli EC4439	5409194	CDS	5764	105	0.0182165	64	0.0111034	159	0.027585
Escherichia coli EC4448	5501271	CDS	5875	103	0.0175319	62	0.0105532	159	0.0270638
Escherichia coli ED1a	5235242	CDS	4916	145	0.0294955	64	0.0130187	223	0.0453621
Escherichia coli EPEC C342-62	5250631	CDS	5350	131	0.024486	75	0.0140187	197	0.0368224
Escherichia coli EPECa12	5236463	CDS	5366	121	0.0225494	71	0.0132315	202	0.0376444
Escherichia coli EPECa14	5444923	CDS	5876	104	0.0176991	62	0.0105514	180	0.0306331
Escherichia coli ETEC H10407	5654529	CDS	4877	153	0.0313717	82	0.0168136	244	0.0500308
Escherichia coli F11	5224183	CDS	4724	89	0.01884	48	0.0101609	152	0.0321761
Escherichia coli FDA505	5360055	CDS	5661	104	0.0183713	63	0.0111288	161	0.0284402
Escherichia coli FDA517	5533781	CDS	5892	104	0.0176511	64	0.0108622	164	0.0278344
Escherichia coli FRIK1985	5548971	CDS	6058	104	0.0171674	63	0.0103995	160	0.0264114
Escherichia coli FRIK1990	5527772	CDS	5965	106	0.0177703	66	0.0110645	165	0.0276614
Escherichia coli FRIK1996	5442989	CDS	5844	101	0.0172827	62	0.0106092	157	0.0268652
Escherichia coli FVEC1302	5291786	fragment	5365	143	0.0266542	127	0.0236719	264	0.0492078
Escherichia coli FVEC1412	5194603	fragment	5257	165	0.0313867	137	0.0260605	274	0.052121
Escherichia coli G58-1	4878420	CDS	4943	137	0.027716	81	0.0163868	228	0.0461258
Escherichia coli H120	5053765	CDS	4870	121	0.024846	70	0.0143737	194	0.0398357
Escherichia coli H252	5269198	CDS	5022	110	0.0219036	63	0.0125448	179	0.0356432
Escherichia coli H263	5201485	CDS	5027	104	0.0206883	63	0.0125323	174	0.0346131
Escherichia coli H299	5248904	fragment	5360	172	0.0320896	115	0.0214552	267	0.0498134
Escherichia coli H30	5488183	fragment	5528	154	0.0278582	117	0.021165	250	0.0452243
Escherichia coli H397	5217154	CDS	5021	105	0.0209122	62	0.0123481	168	0.0334595
Escherichia coli H489	4840352	CDS	4634	273	0.0589124	75	0.0161847	351	0.0757445
Escherichia coli H494	5101295	CDS	4861	137	0.0281835	79	0.0162518	214	0.0440239
Escherichia coli H591	4918687	fragment	5009	142	0.028349	109	0.0217608	237	0.0473148
Escherichia coli H730	5062706	CDS	4862	121	0.0248869	78	0.0160428	186	0.0382559
Escherichia coli H736	4652606	fragment	4723	174	0.036841	137	0.029007	294	0.0622486
Escherichia coli HM605	5131820	CDS	5096	103	0.0202119	61	0.0119702	172	0.033752
Escherichia coli HS	4652243	CDS	4378	156	0.0356327	64	0.0146185	242	0.0552764
Escherichia coli IAI1	4719568	CDS	4350	101	0.0232184	66	0.0151724	179	0.0411494
Escherichia coli IAI39	5150838	CDS	4731	140	0.0295921	66	0.0139505	227	0.0479814
Escherichia coli IHE3034	5118450	CDS	4758	98	0.0205969	60	0.0126103	158	0.0332072
Escherichia coli J53	4657325	CDS	4477	133	0.0297074	88	0.019656	199	0.0444494
Escherichia coli JB1-95	5418975	CDS	5597	103	0.0184027	61	0.0108987	178	0.0318028
Escherichia coli KD1	4850624	CDS	4628	100	0.0216076	63	0.0136128	154	0.0332757
Escherichia coli KD2	4973641	CDS	4763	98	0.0205753	76	0.0159563	161	0.0338022
Escherichia coli KO11FL	10073005	CDS	9364	212	0.0226399	120	0.012815	399	0.04261
Escherichia coli LCT-EC106	5120061	fragment	5223	123	0.0235497	90	0.0172315	232	0.0444189
Escherichia coli LF82	4779682	CDS	4377	97	0.0221613	62	0.014165	160	0.0365547
[truncated: 3,993 more rows]
