# Supplementary material for: Construction of a dairy microbial genome catalog opens new perspectives for the metagenomic analysis of dairy fermented products
Source: BMC Genomics. 2014 Dec 13;15(1):1101. doi: 10.1186/1471-2164-15-1101 (PMC4320590; doi:10.1186/1471-2164-15-1101)
Supplement: Supplementary file 14 — Additional file 14: Table S8: Mapping of the sequencing reads from the metagenomic analysis of the cheese samples. (XLSX 27 KB) [file 12864_2014_6903_MOESM14_ESM.xlsx]

## Sheet: Summary
	Cheese E		cheese L		cheese G
total reads	18842524		11520107		18996549
total good quality reads	14746580	0.782622	8423563	0.731205	15490059	0.815414
Good quality reads mapped on microbial databases	8427384	0.571481	3882755	0.46094	7767151	0.501428
Good quality reads mapped on Bos taurus	14072	0.000954255	40631	0.00482349	1740992	0.112394
Unmapped good quality reads	6305124	0.427565	4500177	0.534237	5981916	0.386178
Reads mapped only on genomes sequenced in the present study	3407775	0.231089	1403361	0.166599	3668460	0.236827
Reads mapped only on NCBI genomes	1508562	0.102299	2421470	0.287464	3847350	0.248375
Reads mapped on both databases	3511047	0.238092	57924	0.00687643	251341	0.016226

## Sheet: Cheese L
New (a)	Reference genome	Number of reads (b)	Number of CDS (c)	Cumulated CDS Length	Detected CDS (%) (d)	Covered sequence length (%) (e)	Mean reference coverage	Mapped reads (%) (f)	Perfect match reads (%) (g)
0	Pseudoalteromonas haloplanktis TAC125	1434355	3454	3327182	93.6595	89.4609	14.9516	17.0279	97.6299
1	Halomonas sp 1M45	883652	3526	3281784	99.9716	99.2579	9.15943	10.4902	99.9716
1	Psychrobacter celer 91	146974	2584	2414775	95.5882	76.5152	2.0786	1.7448	91.544
0	Lactococcus lactis subsp cremoris A76	143400	2470	1969568	92.4696	35.4074	0.820803	1.70237	98.1403
0	Penicillium camemberti FM 013	83277	14611	22234696	85.0524	10.8239	0.131088	0.98862	97.7376
1	Vibrio litoralis B4	65937	3353	3158767	89.9791	27.5667	0.695579	0.782769	85.9321
1	Providencia heimbachae GR4	53280	3824	3516737	83.6036	26.7004	0.514658	0.632511	55.308
0	Geotrichum candidum CLIB 918	45165	6925	10213537	94.9747	12.6981	0.154775	0.536175	94.9909
0	Lactococcus lactis subsp lactis Il1403	26806	2088	1869362	90.1341	19.7973	0.281337	0.318226	98.7316
1	Arthrobacter arilaitensis 3M03	22273	3420	2975824	91.9883	20.3486	0.252501	0.264413	98.5225
0	Brevibacterium linens BL2 (h)	17110	3880	3761456	81.3144	12.5922	0.147808	0.203121	91.6713
0	Debaryomyces hansenii CBS767	16665	6295	9107395	77.7284	5.3152	0.0640477	0.197838	82.8223
0	Lactococcus raffinolactis 4877	15042	2293	1854246	77.4967	12.5955	0.224611	0.178571	87.8395
1	Psychrobacter namhaensis 1439	11216	2472	2418294	79.1667	9.50244	0.155584	0.13315	79.2935
0	Streptococcus thermophilus CNRZ1066	10683	1856	1463392	82.0043	16.0351	0.195701	0.126823	97.9071
0	Lactobacillus delbrueckii subsp bulgaricus ATCC 11842	10544	1508	1340406	91.1141	20.8395	0.253509	0.125173	98.4957
1	Providencia alcalifaciens GM3	6420	4017	3698629	56.8086	4.47295	0.0606106	0.0762148	79.6335
1	Arthrobacter bergerei Ca106	6064	3553	3110335	59.8368	4.99268	0.0650409	0.0719885	93.742
0	Lactobacillus casei BL23	4612	2916	2539564	60.631	4.84642	0.0576981	0.0547512	99.1379
0	Enterococcus faecalis OG1RF	3733	2558	2428734	64.5035	4.86402	0.0536736	0.0443162	99.4743
1	Brachybacterium alimentarium CNRZ925	3019	3142	2847433	54.0738	3.33125	0.0364237	0.0358399	90.8945
1	Serratia grimesii 3M25	2934	5096	4677119	32.084	1.66551	0.0204434	0.0348309	80.2716
0	Leuconostoc pseudomesenteroides 4882	2399	2012	1685279	30.3181	2.10921	0.046711	0.0284796	96.2246
1	Corynebacterium ammoniagenes ws 2211	1379	2671	2525385	26.432	1.13531	0.0188882	0.0163707	95.1868
1	Marinilactibacillus psychrotolerans FAM208 59	811	2134	1861373	27.3664	1.39832	0.0150024	0.00962775	88.497
	legend: see Cheese E

## Sheet: Cheese E
New (a)	Reference genome	Number of reads (b)	Number of CDS (c)	Cumulated CDS Length	Detected CDS (%) (d)	Covered sequence length (%) (e)	Mean reference coverage	Mapped reads (%) (f)	Perfect match reads (%) (g)
1	Arthrobacter arilaitensis GMPA29	2919327	3299	2875518	95.4229	93.1376	34.6363	19.7966	99.5482
1	Psychrobacter immobilis PG1	1259254	2941	2824830	99.422	94.3212	15.4753	8.5393	99.88
1	Vibrio litoralis B4	768119	3353	3158767	95.586	82.1834	8.35732	5.20879	92.3058
0	Pseudoalteromonas haloplanktis TAC125	384444	3454	3327182	94.0649	70.4229	4.00021	2.607	93.0652
0	Geotrichum candidum CLIB 918	378769	6925	10213537	98.2816	38.6114	1.29798	2.56852	95.5347
1	Halomonas sp 1M45	221008	3526	3281784	95.6041	77.1229	2.31402	1.49871	93.4667
0	Lactococcus lactis subsp lactis Il1403	105179	2088	1869362	95.3065	54.9364	1.8023	0.713243	96.5228
0	Debaryomyces hansenii CBS767	77071	6295	9107395	91.7395	16.5901	0.296189	0.522636	85.5653
1	Halomonas sp 3F2F	24962	4020	3745053	82.1642	15.2389	0.226371	0.169273	72.4309
1	Halomonas venusta 3D7M	22378	3894	3392809	81.3559	15.4831	0.219407	0.15175	73.0098
0	Leuconostoc pseudomesenteroides 4882	16014	2012	1685279	83.5487	15.7771	0.314974	0.108595	99.2722
0	Leuconostoc mesenteroides subsp cremoris ATCC 19254	11101	1801	1435804	66.4076	8.76415	0.222654	0.0752785	97.972
0	Brevibacterium linens BL2 (h)	8848	3880	3761456	69.9742	6.34137	0.0766788	0.0600004	92.369
0	Streptococcus thermophilus JIM 8232	8140	2056	1581125	65.4669	9.35214	0.140241	0.0551992	97.4836
0	Marinomonas sp MWYL1	2423	4365	4424584	21.8099	1.04819	0.0190619	0.0164309	54.5043
1	Serratia grimesii 3M25	2206	5096	4677119	27.2763	1.36657	0.0164197	0.0149594	78.9677
0	Bacillus subtilis subsp subtilis str 168	1241	4090	3612470	22.8851	1.05363	0.0118902	0.00841551	97.4253
a	Genomes sequenced in the present study (1) or from the NCBI database (0)
b	Number of reads mapped on CDS from the reference genome with 3 or less mismatches on 35 nucleotides. Some reads map on several genomes
c	CDS corresponding to insertion sequences, prophages and potential repeated and transferable elements were removed
d	Percentage of CDS covered with at least one read
e	Percentage of position covered by at least one read in the selected CDS
f	Number of reads divided by the number of good quality reads
g	Number of positions covered by reads with no mismatch divided by the number of positions covered by reads
h	The Brevibacterium linens BL2 genome in the NCBI database belongs to the Brevibacterium aurantiacum species (Forquin et al., 2009, Appl. Environ. Microbiol. 75:6406-6409)

## Sheet: Cheese G
New (a)	Reference genome	Number of reads (b)	Number of CDS (c)	Cumulated CDS Length	Detected CDS (%) (d)	Covered sequence length (%) (e)	Mean reference coverage	Mapped reads (%) (f)	Perfect match reads (%) (g)
1	Arthrobacter bergerei Ca106	2878361	3553	3110335	98.5646	95.6888	31.77	18.582	99.1827
0	Lactobacillus delbrueckii subsp bulgaricus ATCC 11842	1179878	1508	1340406	98.6737	95.4116	29.4426	7.617	99.7781
0	Penicillium camemberti FM 013	633123	14611	22234696	99.4182	54.2404	0.99661	4.08729	96.5402
0	Streptococcus thermophilus LMG 18311	597916	1827	1462709	98.3032	86.1436	13.617	3.86	99.3907
0	Penicillium roqueforti FM 164	254435	12630	23447373	98.5115	26.2794	0.379798	1.64257	98.4225
0	Pseudoalteromonas haloplanktis TAC125	146457	3454	3327182	93.5148	57.8488	1.52632	0.94549	92.2925
0	Debaryomyces hansenii CBS767	80179	6295	9107395	94.1859	17.6362	0.308133	0.517616	97.1139
1	Psychrobacter aquimaris ER15 174 BHI7	74153	2830	2734881	93.6749	41.6715	0.868523	0.478713	81.5274
0	Brevibacterium linens BL2 (h)	63532	3880	3761456	92.5773	32.9828	0.487544	0.410147	92.2865
1	Psychrobacter immobilis PG1	49594	2941	2824830	85.9572	25.1078	0.585327	0.320167	71.4618
0	Lactococcus lactis subsp cremoris SK11	34871	2304	1932516	26.8663	1.84324	0.0280665	0.225119	96.5105
0	Saccharomyces cerevisiae S288c	24687	5868	8769997	72.7846	5.17223	0.0985233	0.159373	92.4013
1	Vibrio litoralis B4	23379	3353	3158767	76.1408	12.7983	0.252305	0.150929	72.9181
1	Brevibacterium antiquum CNRZ918	12443	3351	3187198	76.0967	10.2226	0.13414	0.0803289	86.4429
1	Marinilactibacillus psychrotolerans FAM208 59	8775	2134	1861373	76.2418	12.3986	0.160401	0.0566492	94.0603
1	Brachybacterium tyrofermentans CNRZ926	6981	821	539617	84.7747	23.3493	0.435905	0.0450676	89.7188
1	Brochothrix thermosphacta cH814	5216	2232	1970006	69.5341	7.45216	0.0909784	0.0336732	93.4745
0	Yarrowia lipolytica CLIB122	4905	6471	9734417	22.7631	0.698655	0.0176364	0.0316655	93.3848
1	Microbacterium gubbeenense Mu132	4020	2684	2366053	42.4367	2.89677	0.057377	0.0259521	86.5639
1	Brachybacterium alimentarium CNRZ925	3771	3142	2847433	42.3297	3.27186	0.0418914	0.0243446	62.0186
1	Serratia grimesii 3M25	2456	5096	4677119	31.9859	1.58677	0.0182963	0.0158553	79.7063
1	Jeotgalicoccus psychrophilus CRBM D21	1944	2163	1891936	38.0952	2.45695	0.0359431	0.01255	58.547
0	Lactococcus lactis subsp lactis Il1403	4343	2088	1869362	28.7835	1.71861	0.0300675	0.0280373	96.4858
0	Carnobacterium sp AT7	1717	2354	2048412	31.181	2.01952	0.0247753	0.0110845	52.1998
0	Idiomarina loihiensis L2TR	1194	2584	2569797	29.6827	1.32886	0.0156265	0.00770817	69.8351
	legend: see Cheese E
