# Supplementary material for: Construction of a dairy microbial genome catalog opens new perspectives for the metagenomic analysis of dairy fermented products
Source: BMC Genomics. 2014 Dec 13;15(1):1101. doi: 10.1186/1471-2164-15-1101 (PMC4320590; doi:10.1186/1471-2164-15-1101)
Supplement: Supplementary file 15 — Additional file 15: Table S9: Mapping of the sequencing reads from genomic analysis of already sequenced genome to assess the average level of reads that could not be mapped inherent to SOLiD technology. (XLSX 13 KB) [file 12864_2014_6903_MOESM15_ESM.xlsx]

## Sheet: Re-sequencing mapping analysis
	Bacillus subtilis 168		Bacillus subtilis 168		Streptococcus thermophilus 8232		Streptococcus salivarius 8777		Streptococcus salivarius 8780
Total reads	9761868		11644382		5837411		53148243		4769196
Total good quality reads (a)	6404355	0.656058	7187131	0.617219	3933610	0.673862	38013295	0.715231	3040451	0.637519
Mapped good quality reads	5977123	0.93329	6259152	0.870883	2852432	0.725144	30796216	0.810143	2158861	0.710046
Unmapped good quality reads (b)	427232	0.0667096	927979	0.129117	1081178	0.274856	7217079	0.189857	881590	0.289954
Mean unmapped good quality reads		0.190099
Legend:
5 genomes have been resequenced with the same technology and same SOLiD sequencer version as the cheese samples.
Reads have been mapped with Bowtie on the reference genome with the same parameters as the cheese samples.
(a) Good quality reads are defined as reads for which the mean quality of the first 35 bases is above 20.
(b) Unmapped good quality reads correspond to reads which quality criteria is above 20 but are not mapped on the genome with standard mapping parameters.
